# Supplementary material for: Methods to generate and validate a Pregnancy Register in the UK Clinical Practice Research Datalink primary care database
Source: Pharmacoepidemiol Drug Saf. 2019 Jun 13;28(7):923–33. doi: 10.1002/pds.4811 (PMC6618019; doi:10.1002/pds.4811)
Supplement: Supplementary file 3 — Data S3: Supporting Information [file PDS-28-923-s003.xlsx]

## Sheet: Data
medcode	read code	read term	preterm	postterm	third_trimester	antenatal	postdel_antenatal	lmp	edc	edd	delivery	postnatal_8wk	stillbirth	multiple	ectopic	miscarriage	top	top_probable	molar	blighted_ovum	loss_unspecified	postnatal_other	latepreg	preg_related	gest_lower	gest_upper	gest_mid	gest_range	dayspostnatal	dayspostnatal_min	mother	infant
127	62...00	Patient pregnant	0	0	0	1	0	0	0	0	0	0	0	0	0	0	0	0	0	0	0	0	0	0							1	0
164	635..13	Premature baby	1	0	0	0	0	0	0	0	1	0	0	0	0	0	0	0	0	0	0	0	0	0	168	258	213	90			1	1
165	L04..11	Miscarriage	0	0	0	0	0	0	0	0	0	0	0	0	0	1	0	0	0	0	0	0	0	0							1	0
167	7F19.00	Normal delivery	0	0	0	0	0	0	0	0	1	0	0	0	0	0	0	0	0	0	0	0	0	0							1	0
239	L20..11	Spontaneous vaginal delivery	0	0	0	0	0	0	0	0	1	0	0	0	0	0	0	0	0	0	0	0	0	0							1	0
255	L05..12	Termination of pregnancy	0	0	0	0	0	0	0	0	0	0	0	0	0	0	0	1	0	0	0	0	0	0							1	0
294	62...11	Antenatal care	0	0	0	1	0	0	0	0	0	0	0	0	0	0	0	0	0	0	0	0	0	0							1	0
364	7F13111	Lower uterine segment caesarean section (LSCS) NEC	0	0	0	0	0	0	0	0	1	0	0	0	0	0	0	0	0	0	0	0	0	0							1	0
424	L281.00	Premature rupture of membranes	0	0	0	1	1	0	0	0	0	0	0	0	0	0	0	0	0	0	0	0	1	0							1	0
444	8HT9.00	Referral to antenatal clinic	0	0	0	1	0	0	0	0	0	0	0	0	0	0	0	0	0	0	0	0	0	0							1	0
447	L116.00	Placenta praevia	0	0	0	1	1	0	0	0	0	0	0	0	0	0	0	0	0	0	0	0	0	0							1	0
463	L222.12	Breech delivery	0	0	0	0	0	0	0	0	1	0	0	0	0	0	0	0	0	0	0	0	0	0							1	0
617	L124.12	Toxaemia NOS	0	0	0	1	1	0	0	0	0	0	0	0	0	0	0	0	0	0	0	0	0	0							1	0
618	L398400	Delivery by emergency caesarean section	0	0	0	0	0	0	0	0	1	0	0	0	0	0	0	0	0	0	0	0	0	0							1	0
682	Q42..00	Haemolytic disease of fetus/newborn due to isoimmunisation	0	0	0	0	0	0	0	0	0	0	0	0	0	0	0	0	0	0	0	0	0	1							1	0
683	Q420.00	Haemolytic disease due to rhesus isoimmunisation	0	0	0	0	0	0	0	0	0	0	0	0	0	0	0	0	0	0	0	0	0	1							1	0
688	7F17.11	Ventouse delivery	0	0	0	0	0	0	0	0	1	0	0	0	0	0	0	0	0	0	0	0	0	0							1	0
720	L398.00	Caesarean delivery	0	0	0	0	0	0	0	0	1	0	0	0	0	0	0	0	0	0	0	0	0	0							1	0
740	7F12.00	Elective caesarean delivery	0	0	0	0	0	0	0	0	1	0	0	0	0	0	0	0	0	0	0	0	0	0							1	0
819	L30..00	Obstructed labour	0	0	0	0	0	0	0	0	1	0	0	0	0	0	0	0	0	0	0	0	0	0							1	0
863	L398200	Caesarean section - pregnancy at term	0	0	0	0	0	0	0	0	1	0	0	0	0	0	0	0	0	0	0	0	0	0	259	286	272.5	27			1	0
906	L100.00	Threatened abortion	0	0	0	1	0	0	0	0	0	0	0	0	0	0	0	0	0	0	0	0	0	0							1	0
974	Q4z..15	Stillbirth NEC	0	0	0	0	0	0	0	0	1	0	1	0	0	0	0	0	0	0	0	0	0	0							1	0
983	Q....11	Fetal and neonatal conditions	0	0	0	0	0	0	0	0	0	0	0	0	0	0	0	0	0	0	0	0	0	1							1	0
1017	Q034.00	Fetus or neonate affected by caesarean section	0	0	0	0	0	0	0	0	1	0	0	0	0	0	0	0	0	0	0	0	0	0							1	0
1036	7E08200	Evacuation of products of conception from uterus NEC	0	0	0	0	0	0	0	0	0	0	0	0	0	0	0	0	0	0	1	0	0	0							1	0
1130	L210.00	Twin pregnancy	0	0	0	1	1	0	0	0	0	0	0	1	0	0	0	0	0	0	0	0	0	0							1	0
1211	Q11z.00	Born premature NOS	1	0	0	0	0	0	0	0	1	0	0	0	0	0	0	0	0	0	0	0	0	0	168	258	213	90			1	1
1214	6311.00	Home birth	0	0	0	0	0	0	0	0	1	0	0	0	0	0	0	0	0	0	0	0	0	0							1	0
1279	7F16.00	Forceps cephalic delivery	0	0	0	0	0	0	0	0	1	0	0	0	0	0	0	0	0	0	0	0	0	0							1	0
1357	L210100	Twin pregnancy - delivered	0	0	0	0	0	0	0	0	1	0	0	1	0	0	0	0	0	0	0	0	0	0							1	1
1358	63CE.00	One of twins	0	0	0	0	0	0	0	0	0	0	0	1	0	0	0	0	0	0	0	0	0	0							0	1
1359	Q43z.00	Perinatal jaundice NOS	0	0	0	0	0	0	0	0	0	1	0	0	0	0	0	0	0	0	0	0	0	0							1	0
1383	Q31y100	Perinatal cyanotic attacks NOS	0	0	0	0	0	0	0	0	0	1	0	0	0	0	0	0	0	0	0	0	0	0							1	0
1413	L264.00	Intrauterine death	0	0	0	1	1	0	0	0	0	0	0	0	0	0	0	0	0	0	0	0	0	0							1	0
1439	L07..00	Unspecified abortion	0	0	0	0	0	0	0	0	0	0	0	0	0	0	0	0	0	0	1	0	0	0							1	0
1492	L36..00	Postpartum haemorrhage (PPH)	0	0	0	0	0	0	0	0	1	0	0	0	0	0	0	0	0	0	0	0	0	0							1	0
1534	7F14100	Forceps to aftercoming head (breech)	0	0	0	0	0	0	0	0	1	0	0	0	0	0	0	0	0	0	0	0	0	0							1	0
1586	63F..00	Birth details not known	0	0	0	0	0	0	0	0	0	1	0	0	0	0	0	0	0	0	0	0	0	0							1	0
1593	L224.00	Transverse presentation	0	0	0	1	0	0	0	0	0	0	0	0	0	0	0	0	0	0	0	0	0	0							1	0
1668	L182500	Iron deficiency anaemia of pregnancy	0	0	0	1	1	0	0	0	0	0	0	0	0	0	0	0	0	0	0	0	0	0							1	0
1686	7E08600	Termination of pregnancy NEC	0	0	0	0	0	0	0	0	0	0	0	0	0	0	0	1	0	0	0	0	0	0							1	0
1737	L02..00	Missed abortion	0	0	0	0	0	0	0	0	0	0	0	0	0	1	0	0	0	0	0	0	0	0							1	0
1744	L03..00	Ectopic pregnancy	0	0	0	0	0	0	0	0	0	0	0	0	1	0	0	0	0	0	0	0	0	0							1	0
1748	7E08400	Suction termination of pregnancy	0	0	0	0	0	0	0	0	0	0	0	0	0	0	1	0	0	0	0	0	0	0							1	0
1771	L182.00	Anaemia during pregnancy, childbirth and the puerperium	0	0	0	0	0	0	0	0	0	0	0	0	0	0	0	0	0	0	0	0	0	1							1	0
1825	633..14	Twin birth	0	0	0	0	0	0	0	0	1	0	0	1	0	0	0	0	0	0	0	0	0	0							1	1
1850	7F06012	Shirodkar suture in pregnancy	0	0	0	1	1	0	0	0	0	0	0	0	0	0	0	0	0	0	0	0	0	0							1	0
1879	L071.00	Unspecified abortion incomplete	0	0	0	0	0	0	0	0	0	0	0	0	0	0	0	0	0	0	1	0	0	0							1	0
1886	L072.00	Unspecified abortion complete	0	0	0	0	0	0	0	0	0	0	0	0	0	0	0	0	0	0	1	0	0	0							1	0
1972	7F05111	Amniocentesis NEC	0	0	0	1	0	0	0	0	0	0	0	0	0	0	0	0	0	0	0	0	0	0							1	0
2029	62G..00	Antenatal ultrasound scan	0	0	0	1	0	0	0	0	0	0	0	0	0	0	0	0	0	0	0	0	0	0							1	0
2034	L10zz11	Inevitable abortion	0	0	0	0	0	0	0	0	0	0	0	0	0	1	0	0	0	0	0	0	0	0							1	0
2054	L182400	Anaemia in the puerperium - baby previously delivered	0	0	0	0	0	0	0	0	0	1	0	0	0	0	0	0	0	0	0	0	0	0							1	0
2187	L05..00	Legally induced abortion	0	0	0	0	0	0	0	0	0	0	0	0	0	0	1	0	0	0	0	0	0	0							1	0
2218	7E19000	Removal of products of conception from fallopian tube	0	0	0	0	0	0	0	0	0	0	0	0	1	0	0	0	0	0	0	0	0	0							1	0
2239	L270100	Polyhydramnios - delivered	0	0	0	0	0	0	0	0	1	0	0	0	0	0	0	0	0	0	0	0	0	0							1	0
2240	Q4z..12	Neonatal death	0	0	0	0	0	0	0	0	0	1	0	0	0	0	0	0	0	0	0	0	0	0							1	0
2267	64B..00	Child exam. - birth	0	0	0	0	0	0	0	0	1	0	0	0	0	0	0	0	0	0	0	0	0	0							1	0
2278	8M6..00	Requests pregnancy termination	0	0	0	1	0	0	0	0	0	0	0	0	0	0	0	0	0	0	0	0	0	0							1	0
2353	63E2.00	Normal birth	0	0	0	0	0	0	0	0	1	0	0	0	0	0	0	0	0	0	0	0	0	0							1	0
2382	584Z.00	U-S obstetric diagn. scan NOS	0	0	0	1	0	0	0	0	0	0	0	0	0	0	0	0	0	0	0	0	0	0							1	0
2429	L465.00	Suppressed lactation	0	0	0	0	0	0	0	0	0	0	0	0	0	0	0	0	0	0	0	1	0	0							1	0
2437	2751.00	O/E - no fetal movements	0	0	0	1	0	0	0	0	0	0	0	0	0	0	0	0	0	0	0	0	0	0							1	0
2458	7F17.00	Vacuum delivery	0	0	0	0	0	0	0	0	1	0	0	0	0	0	0	0	0	0	0	0	0	0							1	0
2514	L360.11	Retained placenta NOS	0	0	0	0	0	0	0	0	1	0	0	0	0	0	0	0	0	0	0	0	0	0							1	0
2549	L222.00	Breech presentation	0	0	0	1	0	0	0	0	0	0	0	0	0	0	0	0	0	0	0	0	0	0							1	0
2564	7F21000	Manual removal of placenta from delivered uterus	0	0	0	0	0	0	0	0	1	0	0	0	0	0	0	0	0	0	0	0	0	0							1	0
2602	L166.11	Cystitis of pregnancy	0	0	0	1	0	0	0	0	0	0	0	0	0	0	0	0	0	0	0	0	0	0							1	0
2624	Q033.00	Fetus or neonate affected by vacuum extraction delivery	0	0	0	0	0	0	0	0	1	0	0	0	0	0	0	0	0	0	0	0	0	0							1	0
2638	L1...00	Pregnancy complications	0	0	0	1	1	0	0	0	0	0	0	0	0	0	0	0	0	0	0	0	0	0							1	0
2639	E204.11	Postnatal depression	0	0	0	0	0	0	0	0	0	0	0	0	0	0	0	0	0	0	0	1	0	0							1	0
2664	L180900	Gestational diabetes mellitus	0	0	0	1	1	0	0	0	0	0	0	0	0	0	0	0	0	0	0	0	0	0							1	0
2787	L11..11	Antepartum haemorrhage	0	0	0	1	1	0	0	0	0	0	0	0	0	0	0	0	0	0	0	0	0	0							1	0
2872	L371200	Retained products with no haemorrhage with postnatal problem	0	0	0	0	0	0	0	0	0	1	0	0	0	0	0	0	0	0	0	0	0	0							1	0
2923	62T1.00	Puerperal depression	0	0	0	0	0	0	0	0	0	0	0	0	0	0	0	0	0	0	0	1	0	0							1	0
2924	7E06600	Hysterotomy and termination of pregnancy	0	0	0	0	0	0	0	0	0	0	0	0	0	0	1	0	0	0	0	0	0	0							1	0
2937	L175.11	Rubella contact in pregnancy	0	0	0	1	1	0	0	0	0	0	0	0	0	0	0	0	0	0	0	0	0	0							1	0
2943	L222.11	Assisted breech delivery	0	0	0	0	0	0	0	0	1	0	0	0	0	0	0	0	0	0	0	0	0	0							1	0
3004	L14..11	Premature labour	1	0	0	1	1	0	0	0	0	0	0	0	0	0	0	0	0	0	0	0	1	0	168	258	213	90			1	0
3007	Q316.00	Newborn transitory tachypnoea	0	0	0	0	0	0	0	0	0	1	0	0	0	0	0	0	0	0	0	0	0	0							1	0
3029	L166500	Infections of kidney in pregnancy	0	0	0	1	1	0	0	0	0	0	0	0	0	0	0	0	0	0	0	0	0	0							1	0
3030	4654.00	Urine pregnancy test positive	0	0	0	1	0	0	0	0	0	0	0	0	0	0	0	0	0	0	0	0	0	0							1	0
3078	Q032.00	Fetus or neonate affected by forceps delivery	0	0	0	0	0	0	0	0	1	0	0	0	0	0	0	0	0	0	0	0	0	0							1	0
3082	L04..00	Spontaneous abortion	0	0	0	0	0	0	0	0	0	0	0	0	0	1	0	0	0	0	0	0	0	0							1	0
3085	7F12z00	Elective caesarean delivery NOS	0	0	0	0	0	0	0	0	1	0	0	0	0	0	0	0	0	0	0	0	0	0							1	0
3088	7F11.00	Other induction of labour	0	0	0	0	0	0	0	0	1	0	0	0	0	0	0	0	0	0	0	0	0	0							1	0
3108	7F1B000	Episiotomy to facilitate delivery	0	0	0	0	0	0	0	0	1	0	0	0	0	0	0	0	0	0	0	0	0	0							1	0
3139	Q206100	Birth plexus inj - Erb-Duchenne	0	0	0	0	0	0	0	0	0	1	0	0	0	0	0	0	0	0	0	0	0	0							1	0
3191	L16y500	Abdominal pain in pregnancy	0	0	0	1	0	0	0	0	0	0	0	0	0	0	0	0	0	0	0	0	0	0							1	0
3211	Q433200	Breast feeding inhibitors causing neonatal jaundice	0	0	0	0	0	0	0	0	0	1	0	0	0	0	0	0	0	0	0	0	0	0							1	0
3221	7F05300	Sampling of chorionic villus NEC	0	0	0	1	0	0	0	0	0	0	0	0	0	0	0	0	0	0	0	0	0	0							1	0
3272	7F11z00	Other induction of labour NOS	0	0	0	0	0	0	0	0	1	0	0	0	0	0	0	0	0	0	0	0	0	0							1	0
3327	L13..11	Hyperemesis gravidarum	0	0	0	1	1	0	0	0	0	0	0	0	0	0	0	0	0	0	0	0	0	0							1	0
3364	L126300	Eclampsia - not delivered	0	0	0	1	0	0	0	0	0	0	0	0	0	0	0	0	0	0	0	0	0	0							1	0
3365	L142.11	Premature delivery	1	0	0	0	0	0	0	0	1	0	0	0	0	0	0	0	0	0	0	0	0	0	168	258	213	90			1	1
3385	L371.00	Retained portion of placenta or membranes - no haemorrhage	0	0	0	0	0	0	0	0	1	0	0	0	0	0	0	0	0	0	0	0	0	0							1	0
3421	L12z300	Unspecified hypertension in preg/childb/puerp - not deliv	0	0	0	1	0	0	0	0	0	0	0	0	0	0	0	0	0	0	0	0	0	0							1	0
3517	62N1.00	A/N booking examination	0	0	0	1	0	0	0	0	0	0	0	0	0	0	0	0	0	0	0	0	0	0							1	0
3613	Q40A.00	Sepsis of the newborn	0	0	0	0	0	0	0	0	0	1	0	0	0	0	0	0	0	0	0	0	0	0							1	0
3615	Q436200	Newborn physiological jaundice NOS	0	0	0	0	0	0	0	0	0	1	0	0	0	0	0	0	0	0	0	0	0	0							1	0
3620	Q214.00	Liveborn with fetal distress, unspecified	0	0	0	0	0	0	0	0	1	0	0	0	0	0	0	0	0	0	0	0	0	0							1	0
3633	Q404100	Omphalitis	0	0	0	0	0	0	0	0	0	1	0	0	0	0	0	0	0	0	0	0	0	0							1	0
3695	7E07000	Dilation cervix uteri & curettage products conception uterus	0	0	0	0	0	0	0	0	0	0	0	0	0	0	0	0	0	0	1	0	0	0							1	0
3766	L10..00	Haemorrhage in early pregnancy	0	0	0	1	1	0	0	0	0	0	0	0	0	0	0	0	0	0	0	0	0	0							1	0
3786	628..00	A/N care: risk NOS	0	0	0	1	0	0	0	0	0	0	0	0	0	0	0	0	0	0	0	0	0	0							1	0
3874	L031200	Tubal abortion	0	0	0	0	0	0	0	0	0	0	0	0	1	0	0	0	0	0	0	0	0	0							1	0
3883	Q30..11	Hyaline membrane disease	0	0	0	0	0	0	0	0	0	1	0	0	0	0	0	0	0	0	0	0	0	0							1	0
3893	L46..11	Lactation problems	0	0	0	0	0	0	0	0	0	0	0	0	0	0	0	0	0	0	0	1	0	0							1	0
4019	Q310500	Congenital pneumonia due to viral agent	0	0	0	0	0	0	0	0	0	1	0	0	0	0	0	0	0	0	0	0	0	0							1	0
4094	L321100	Unspecified prolonged labour - delivered	0	0	0	0	0	0	0	0	1	0	0	0	0	0	0	0	0	0	0	0	0	0							1	0
4180	62S7.00	Postnatal examination normal	0	0	0	0	0	0	0	0	0	1	0	0	0	0	0	0	0	0	0	0	0	0							1	0
4243	L466.00	Galactorrhoea in pregnancy and the puerperium	0	0	0	0	0	0	0	0	0	0	0	0	0	0	0	0	0	0	0	0	0	1							1	0
4264	6313.00	Consultant unit birth	0	0	0	1	1	0	0	0	0	0	0	0	0	0	0	0	0	0	0	0	0	0							1	0
4367	L362.00	Secondary and delayed postpartum haemorrhage	0	0	0	0	0	0	0	0	1	0	0	0	0	0	0	0	0	0	0	0	0	0							1	0
4382	L42z.00	Puerperal pyrexia NOS	0	0	0	0	0	0	0	0	0	1	0	0	0	0	0	0	0	0	0	0	0	0							1	0
4435	4H12.00	Amniotic fluid - nil abnormal	0	0	0	1	0	0	0	0	0	0	0	0	0	0	0	0	0	0	0	0	0	0							1	0
4530	L00..00	Hydatidiform mole	0	0	0	0	0	0	0	0	0	0	0	0	0	0	0	0	1	0	0	0	0	0							1	0
4536	621..11	Pregnancy confirmed	0	0	0	1	0	0	0	0	0	0	0	0	0	0	0	0	0	0	0	0	0	0							1	0
4543	Q21z.00	Liveborn with birth asphyxia NOS	0	0	0	0	0	0	0	0	1	0	0	0	0	0	0	0	0	0	0	0	0	0							1	0
4607	L414.00	Postnatal deep vein thrombosis	0	0	0	0	0	0	0	0	0	1	0	0	0	0	0	0	0	0	0	0	0	0							1	0
4638	7F13.00	Other caesarean delivery	0	0	0	0	0	0	0	0	1	0	0	0	0	0	0	0	0	0	0	0	0	0							1	0
4697	Q10z.11	Intrauterine growth retardation	0	0	0	1	1	0	0	0	0	0	0	0	0	0	0	0	0	0	0	0	0	0							1	0
4708	7E08800	Dilation and curettage removal of missed abortion	0	0	0	0	0	0	0	0	0	0	0	0	0	1	0	0	0	0	0	0	0	0							1	0
4723	L112.11	Ablatio placentae	0	0	0	1	1	0	0	0	0	0	0	0	0	0	0	0	0	0	0	0	0	0							1	0
4780	L20..00	Normal delivery in a completely normal case	0	0	0	0	0	0	0	0	1	0	0	0	0	0	0	0	0	0	0	0	0	0							1	0
4786	L213200	Multiple delivery, all by caesarean section	0	0	0	0	0	0	0	0	1	0	0	1	0	0	0	0	0	0	0	0	0	0							1	1
4797	5842.00	U-S obstetric scan normal	0	0	0	1	0	0	0	0	0	0	0	0	0	0	0	0	0	0	0	0	0	0							1	0
4955	L397.00	Breech extraction	0	0	0	0	0	0	0	0	1	0	0	0	0	0	0	0	0	0	0	0	0	0							1	0
4979	Eu53012	[X]Postpartum depression NOS	0	0	0	0	0	0	0	0	0	0	0	0	0	0	0	0	0	0	0	1	0	0							1	0
5025	7F23400	Repair of episiotomy	0	0	0	0	0	0	0	0	1	0	0	0	0	0	0	0	0	0	0	0	0	0							1	0
5033	7F16100	High forceps cephalic delivery NEC	0	0	0	0	0	0	0	0	1	0	0	0	0	0	0	0	0	0	0	0	0	0							1	0
5044	13H7.00	Unwanted pregnancy	0	0	0	1	0	0	0	0	0	0	0	0	0	0	0	0	0	0	0	0	0	0							1	0
5045	L452400	Obstetric nonpurulent mastitis with postnatal complication	0	0	0	0	0	0	0	0	0	1	0	0	0	0	0	0	0	0	0	0	0	0							1	0
5071	62S..11	Postnatal exam. - maternal	0	0	0	0	0	0	0	0	0	1	0	0	0	0	0	0	0	0	0	0	0	0							1	0
5107	L010.00	Blighted ovum	0	0	0	0	0	0	0	0	0	0	0	0	0	0	0	0	0	1	0	0	0	0							1	0
5113	L39y411	Postnatal vaginal discomfort	0	0	0	0	0	0	0	0	0	0	0	0	0	0	0	0	0	0	0	1	0	0							1	0
5173	Q421.11	ABO isoimmunisation of the newborn	0	0	0	0	0	0	0	0	0	1	0	0	0	0	0	0	0	0	0	0	0	0							1	0
5213	7F16400	Low forceps cephalic delivery	0	0	0	0	0	0	0	0	1	0	0	0	0	0	0	0	0	0	0	0	0	0							1	0
5216	7E08700	Dilation and curettage for removal of mole	0	0	0	0	0	0	0	0	0	0	0	0	0	0	0	0	1	0	0	0	0	0							1	0
5218	6316.00	Born before arrival	0	0	0	0	0	0	0	0	1	0	0	0	0	0	0	0	0	0	0	0	0	0							1	0
5253	633a.00	Birth of child	0	0	0	0	0	0	0	0	1	0	0	0	0	0	0	0	0	0	0	0	0	0							1	0
5357	7E08500	Dilation of cervix and extraction termination of pregnancy	0	0	0	0	0	0	0	0	0	0	0	0	0	0	1	0	0	0	0	0	0	0							1	0
5464	L11y100	Other antepartum haemorrhage - delivered	0	0	0	0	0	0	0	0	1	0	0	0	0	0	0	0	0	0	0	0	0	0							1	0
5479	Q212.00	Liveborn with prelabour fetal distress	0	0	0	0	0	0	0	0	1	0	0	0	0	0	0	0	0	0	0	0	0	0							1	0
5522	L3z..00	Complications of labour and delivery NOS	0	0	0	0	0	0	0	0	1	0	0	0	0	0	0	0	0	0	0	0	0	0							1	0
5538	Q024.00	Fetus or neonate affected by prolapsed cord	0	0	0	0	0	0	0	0	1	0	0	0	0	0	0	0	0	0	0	0	0	0							1	0
5629	Q20z.00	Birth injury NOS	0	0	0	0	0	0	0	0	0	1	0	0	0	0	0	0	0	0	0	0	0	0							1	0
5693	L16A.00	Glycosuria during pregnancy	0	0	0	1	1	0	0	0	0	0	0	0	0	0	0	0	0	0	0	0	0	0							1	0
5709	62...13	Pregnancy care	0	0	0	1	0	0	0	0	0	0	0	0	0	0	0	0	0	0	0	0	0	0							1	0
5721	L166600	Urinary tract infection following delivery	0	0	0	0	0	0	0	0	0	1	0	0	0	0	0	0	0	0	0	0	0	0							1	0
5731	63...00	Birth details	0	0	0	0	0	0	0	0	1	0	0	0	0	0	0	0	0	0	0	0	0	0							1	0
5778	67A..00	Pregnancy advice	0	0	0	0	0	0	0	0	0	0	0	0	0	0	0	0	0	0	0	0	0	1							1	0
5832	L130.11	Morning sickness	0	0	0	1	0	0	0	0	0	0	0	0	0	0	0	0	0	0	0	0	0	0							1	0
5866	7F1..00	Induction and delivery operations	0	0	0	0	0	0	0	0	1	0	0	0	0	0	0	0	0	0	0	0	0	0							1	0
5868	Ly0..00	Spontaneous vertex delivery	0	0	0	0	0	0	0	0	1	0	0	0	0	0	0	0	0	0	0	0	0	0							1	0
6031	L394500	Infection of obstetric surgical wound	0	0	0	0	0	0	0	0	0	1	0	0	0	0	0	0	0	0	0	0	0	0							1	0
6095	9N1N.00	Seen in antenatal clinic	0	0	0	1	0	0	0	0	0	0	0	0	0	0	0	0	0	0	0	0	0	0							1	0
6097	Q40y100	Neonatal urinary tract infection	0	0	0	0	0	0	0	0	0	1	0	0	0	0	0	0	0	0	0	0	0	0							1	0
6141	L396.11	Ventouse delivery	0	0	0	0	0	0	0	0	1	0	0	0	0	0	0	0	0	0	0	0	0	0							1	0
6148	8CH..00	Post partum care	0	0	0	0	0	0	0	0	0	1	0	0	0	0	0	0	0	0	0	0	0	0							1	0
6184	ZV22.00	[V]Normal pregnancy	0	0	0	1	0	0	0	0	0	0	0	0	0	0	0	0	0	0	0	0	0	0							1	0
6217	ZV24.11	[V]Postnatal care and examination	0	0	0	0	0	0	0	0	0	1	0	0	0	0	0	0	0	0	0	0	0	0							1	0
6232	954..00	Mat B1 - cert of expected conf	0	0	0	1	0	0	0	0	0	0	0	0	0	0	0	0	0	0	0	0	0	0							1	0
6298	ZV28.00	[V]Antenatal screening	0	0	0	1	0	0	0	0	0	0	0	0	0	0	0	0	0	0	0	0	0	0							1	0
6452	L395.00	Forceps delivery	0	0	0	0	0	0	0	0	1	0	0	0	0	0	0	0	0	0	0	0	0	0							1	0
6478	L188.00	Abnormal glucose tolerance test in pregnancy/childb/puerp	0	0	0	0	0	0	0	0	0	0	0	0	0	0	0	0	0	0	0	0	0	1							1	0
6560	L416.00	Haemorrhoids in pregnancy and the puerperium	0	0	0	0	0	0	0	0	0	0	0	0	0	0	0	0	0	0	0	0	0	1							1	0
6580	ZV23800	[V]Supervision of high-risk pregnancy due to social problems	0	0	0	1	0	0	0	0	0	0	0	0	0	0	0	0	0	0	0	0	0	0							1	0
6649	L166800	Urinary tract infection complicating pregnancy	0	0	0	1	0	0	0	0	0	0	0	0	0	0	0	0	0	0	0	0	0	0							1	0
6725	7E08000	Dilation cervix & vacuum aspirat products conception uterus	0	0	0	0	0	0	0	0	0	0	0	0	0	0	0	0	0	0	1	0	0	0							1	0
6730	L051.12	Surgical abortion - incomplete	0	0	0	0	0	0	0	0	0	0	0	0	0	0	1	0	0	0	0	0	0	0							1	0
6769	1513.00	Last menstrual period -1st day	0	0	0	0	0	1	0	0	0	0	0	0	0	0	0	0	0	0	0	0	0	0							1	0
6883	Q317000	Perinatal bronchopulmonary dysplasia	0	0	0	0	0	0	0	0	0	1	0	0	0	0	0	0	0	0	0	0	0	0							1	0
7072	L282300	Delay deliv after spontaneous or unsp rupture of membranes	0	0	0	0	0	0	0	0	1	0	0	0	0	0	0	0	0	0	0	0	0	0							1	0
7076	L291.00	Failed medical or unspecified induction	0	0	0	0	0	0	0	0	1	0	0	0	0	0	0	0	0	0	0	0	0	0							1	0
7103	Q000.11	Fetus affected by maternal toxaemia	0	0	0	1	1	0	0	0	0	0	0	0	0	0	0	0	0	0	0	0	0	0							1	0
7114	L044.00	Inevitable abortion incomplete	0	0	0	0	0	0	0	0	0	0	0	0	0	1	0	0	0	0	0	0	0	0							1	0
7148	7E08100	Dilation cervix & evacuation products conception uterus NEC	0	0	0	0	0	0	0	0	0	0	0	0	0	0	0	0	0	0	1	0	0	0							1	0
7174	L43..00	Obstetric pulmonary embolism	0	0	0	0	0	0	0	0	0	0	0	0	0	0	0	0	0	0	0	0	0	1							1	0
7269	Q43..00	Other perinatal jaundice	0	0	0	0	0	0	0	0	0	1	0	0	0	0	0	0	0	0	0	0	0	0							1	0
7338	Z246300	Onset of contractions	0	0	0	0	0	0	0	0	1	0	0	0	0	0	0	0	0	0	0	0	0	0							1	0
7369	7F17.12	Ventouse extraction	0	0	0	0	0	0	0	0	1	0	0	0	0	0	0	0	0	0	0	0	0	0							1	0
7377	Lyu6A00	[X]Infection of caesarean section wound following delivery	0	0	0	0	0	0	0	0	0	1	0	0	0	0	0	0	0	0	0	0	0	0							1	0
7390	L420z00	Puerperal pyrexia NOS	0	0	0	0	0	0	0	0	0	1	0	0	0	0	0	0	0	0	0	0	0	0							1	0
7413	L041.00	Spontaneous abortion incomplete	0	0	0	0	0	0	0	0	0	0	0	0	0	1	0	0	0	0	0	0	0	0							1	0
7475	ZV29212	[V]Neonatal care on NNU	0	0	0	0	0	0	0	0	0	1	0	0	0	0	0	0	0	0	0	0	0	0							1	0
7515	L169.00	Herpes gestationis	0	0	0	0	0	0	0	0	0	0	0	0	0	0	0	0	0	0	0	0	0	1							1	0
7517	621C.00	Unplanned pregnancy	0	0	0	1	0	0	0	0	0	0	0	0	0	0	0	0	0	0	0	0	0	0							1	0
7536	ZV28300	[V]Screening for malformations using ultrasonics	0	0	0	1	0	0	0	0	0	0	0	0	0	0	0	0	0	0	0	0	0	0							1	0
7670	L398z00	Caesarean delivery NOS	0	0	0	0	0	0	0	0	1	0	0	0	0	0	0	0	0	0	0	0	0	0							1	0
7681	276..00	O/E - fetal heart heard	0	0	0	1	0	0	0	0	0	0	0	0	0	0	0	0	0	0	0	0	0	0							1	0
7748	67A1.00	Infant feeding advice	0	0	0	0	0	0	0	0	0	0	0	0	0	0	0	0	0	0	0	0	0	1							1	0
7781	L403.00	Puerperal septicaemia	0	0	0	0	0	0	0	0	0	1	0	0	0	0	0	0	0	0	0	0	0	0							1	0
7817	L042.00	Spontaneous abortion complete	0	0	0	0	0	0	0	0	0	0	0	0	0	1	0	0	0	0	0	0	0	0							1	0
7818	Q31y500	Neonatal snuffles	0	0	0	0	0	0	0	0	0	1	0	0	0	0	0	0	0	0	0	0	0	0							1	0
7828	Q432.00	Preterm delivery associated jaundice	1	0	0	0	0	0	0	0	0	1	0	0	0	0	0	0	0	0	0	0	0	0	168	258	213	90			1	1
7845	Z212.00	Antenatal care	0	0	0	1	0	0	0	0	0	0	0	0	0	0	0	0	0	0	0	0	0	0							1	0
7916	Z254500	Delivered by caesarean section - pregnancy at term	0	0	0	0	0	0	0	0	1	0	0	0	0	0	0	0	0	0	0	0	0	0	259	286	272.5	27			1	0
7935	7E08z00	Evacuation of contents of uterus NOS	0	0	0	0	0	0	0	0	0	0	0	0	0	0	0	0	0	0	1	0	0	0							1	0
7968	7E07012	Dilation cerv & curettage RPC	0	0	0	0	0	0	0	0	0	0	0	0	0	0	0	0	0	0	1	0	0	0							1	0
8020	9594.00	GMS2 claim sent to HA	0	0	0	1	1	0	0	0	0	0	0	0	0	0	0	0	0	0	0	0	0	0							1	0
8021	Q21z.13	Birth asphyxia	0	0	0	0	0	0	0	0	0	1	0	0	0	0	0	0	0	0	0	0	0	0							1	0
8022	9591.00	GMS2 claim signed by patient	0	0	0	1	1	0	0	0	0	0	0	0	0	0	0	0	0	0	0	0	0	0							1	0
8067	L112.00	Placental abruption	0	0	0	1	1	0	0	0	0	0	0	0	0	0	0	0	0	0	0	0	0	0							1	0
8069	Q433A00	Neonatal jaundice from breast milk inhibitor	0	0	0	0	0	0	0	0	0	1	0	0	0	0	0	0	0	0	0	0	0	0							1	0
8076	8H7W.00	Refer to TOP counselling	0	0	0	1	0	0	0	0	0	0	0	0	0	0	1	0	0	0	0	0	0	0							1	0
8122	633..00	Outcome of delivery	0	0	0	0	0	0	0	0	1	0	0	0	0	0	0	0	0	0	0	0	0	0							1	0
8135	959..00	GMS2 maternity claim status	0	0	0	0	0	0	0	0	0	0	0	0	0	0	0	0	0	0	0	0	0	1							1	0
8147	L264.11	Fetal death in utero	0	0	0	1	1	0	0	0	0	0	0	0	0	0	0	0	0	0	0	0	0	0							1	0
8173	L043.00	Inevitable abortion unspecified	0	0	0	0	0	0	0	0	0	0	0	0	0	1	0	0	0	0	0	0	0	0							1	0
8189	Q41y111	Perinatal transient vaginal bleeding	0	0	0	0	0	0	0	0	0	1	0	0	0	0	0	0	0	0	0	0	0	0							1	0
8192	Q473.00	Other hypothermia of newborn	0	0	0	0	0	0	0	0	0	1	0	0	0	0	0	0	0	0	0	0	0	0							1	0
8295	Q48D100	[X]Macerated stillbirth	0	0	0	0	0	0	0	0	1	0	1	0	0	0	0	0	0	0	0	0	0	0							1	0
8446	L180811	Gestational diabetes mellitus	0	0	0	1	1	0	0	0	0	0	0	0	0	0	0	0	0	0	0	0	0	0							1	0
8515	Q31y111	Cyanotic attacks of the newborn	0	0	0	0	0	0	0	0	0	1	0	0	0	0	0	0	0	0	0	0	0	0							1	0
8556	Q47y000	Urticaria neonatorum	0	0	0	0	0	0	0	0	0	1	0	0	0	0	0	0	0	0	0	0	0	0							1	0
8744	L124600	Pre-eclampsia, unspecified	0	0	0	1	1	0	0	0	0	0	0	0	0	0	0	0	0	0	0	0	0	0							1	0
8776	Q48D.00	[X] Stillbirth	0	0	0	0	0	0	0	0	1	0	1	0	0	0	0	0	0	0	0	0	0	0							1	0
8846	L250.13	Suspect fetal spina bifida	0	0	0	1	0	0	0	0	0	0	0	0	0	0	0	0	0	0	0	0	0	0							1	0
8870	63C6.00	Maternal drug abuse	0	0	0	0	0	0	0	0	0	0	0	0	0	0	0	0	0	0	0	0	0	1							1	0
8879	1514.12	Estimated date of delivery	0	0	0	0	0	0	0	1	0	0	0	0	0	0	0	0	0	0	0	0	0	0							1	0
8889	8E96.00	Ante-natal exercises	0	0	0	1	0	0	0	0	0	0	0	0	0	0	0	0	0	0	0	0	0	0							1	0
8906	ZV27.12	[V]Stillbirth	0	0	0	0	0	0	0	0	1	0	1	0	0	0	0	0	0	0	0	0	0	0							1	0
8967	7F19z00	Normal delivery NOS	0	0	0	0	0	0	0	0	1	0	0	0	0	0	0	0	0	0	0	0	0	0							1	0
8996	L097000	Readmis for retain products of concept, spontaneous abortion	0	0	0	0	0	0	0	0	0	0	0	0	0	1	0	0	0	0	0	0	0	0							1	0
9067	L125.00	Severe pre-eclampsia	0	0	0	1	1	0	0	0	0	0	0	0	0	0	0	0	0	0	0	0	0	0							1	0
9160	Z257100	Spontaneous vertex delivery	0	0	0	0	0	0	0	0	1	0	0	0	0	0	0	0	0	0	0	0	0	0							1	0
9164	584..11	Fetal U-S scan	0	0	0	1	0	0	0	0	0	0	0	0	0	0	0	0	0	0	0	0	0	0							1	0
9170	L12..00	Hypertension complicating pregnancy/childbirth/puerperium	0	0	0	0	0	0	0	0	0	0	0	0	0	0	0	0	0	0	0	0	0	1							1	0
9199	6776.12	TOP counselling	0	0	0	1	0	0	0	0	0	0	0	0	0	0	1	0	0	0	0	0	0	0							1	0
9231	L231.00	Generally contracted pelvis	0	0	0	1	1	0	0	0	0	0	0	0	0	0	0	0	0	0	0	0	0	0							1	0
9294	L292.00	Maternal pyrexia during labour, unspecified	0	0	0	0	0	0	0	0	1	0	0	0	0	0	0	0	0	0	0	0	0	0							1	0
9383	Z257.11	Normal delivery	0	0	0	0	0	0	0	0	1	0	0	0	0	0	0	0	0	0	0	0	0	0							1	0
9407	6776.11	Abortion counselling	0	0	0	1	0	0	0	0	0	0	0	0	0	0	0	0	0	0	1	0	0	0							1	0
9408	L10y.11	Bleeding in early pregnancy	0	0	0	1	1	0	0	0	0	0	0	0	0	0	0	0	0	0	0	0	0	0							1	0
9429	L124.00	Mild or unspecified pre-eclampsia	0	0	0	1	1	0	0	0	0	0	0	0	0	0	0	0	0	0	0	0	0	0							1	0
9462	584A.00	Dating/booking US scan	0	0	0	1	0	0	0	0	0	0	0	0	0	0	0	0	0	0	0	0	0	0							1	0
9477	Q483.00	Feeding problems in newborn	0	0	0	0	0	0	0	0	0	1	0	0	0	0	0	0	0	0	0	0	0	0							1	0
9501	7F25000	Fetal heart monitoring NEC	0	0	0	1	0	0	0	0	0	0	0	0	0	0	0	0	0	0	0	0	0	0							1	0
9542	L265311	Maternal care for intrauterine growth retardation	0	0	0	1	0	0	0	0	0	0	0	0	0	0	0	0	0	0	0	0	0	0							1	0
9546	623..00	A/N care: obstetric risk	0	0	0	1	0	0	0	0	0	0	0	0	0	0	0	0	0	0	0	0	0	0							1	0
9580	7F25.12	Foetal monitoring	0	0	0	1	0	0	0	0	0	0	0	0	0	0	0	0	0	0	0	0	0	0							1	0
9585	L09..00	Complications following abortion/ectopic/molar pregnancies	0	0	0	0	0	0	0	0	0	0	0	0	0	0	0	0	0	0	1	0	0	0							1	0
9619	L44zz00	Complications of the puerperium NOS	0	0	0	0	0	0	0	0	0	1	0	0	0	0	0	0	0	0	0	0	0	0							1	0
9625	L263300	Labour and delivery complicated by fetal heart rate anomaly	0	0	0	0	0	0	0	0	1	0	0	0	0	0	0	0	0	0	0	0	0	0							1	0
9644	8M5..00	Patient requested epidural	0	0	0	0	0	0	0	0	1	0	0	0	0	0	0	0	0	0	0	0	0	0							1	0
9668	7F12100	Elective lower uterine segment caesarean delivery	0	0	0	0	0	0	0	0	1	0	0	0	0	0	0	0	0	0	0	0	0	0							1	0
9678	L356.14	Symphysis pubis separation	0	0	0	0	0	0	0	0	0	0	0	0	0	0	0	0	0	0	0	0	0	1							1	0
9733	ZV29.00	[V]Level of neonatal care	0	0	0	0	0	0	0	0	0	1	0	0	0	0	0	0	0	0	0	0	0	0							1	0
9754	Z22A400	Early stage of pregnancy	0	0	0	1	0	0	0	0	0	0	0	0	0	0	0	0	0	0	0	0	0	0							1	0
9791	Z257.15	ND - Normal delivery	0	0	0	0	0	0	0	0	1	0	0	0	0	0	0	0	0	0	0	0	0	0							1	0
9800	L398300	Delivery by elective caesarean section	0	0	0	0	0	0	0	0	1	0	0	0	0	0	0	0	0	0	0	0	0	0							1	0
9922	62PA.00	Mother currently breast feeding	0	0	0	0	0	0	0	0	0	0	0	0	0	0	0	0	0	0	0	1	0	0							1	0
9937	L400.00	Puerperal endometritis	0	0	0	0	0	0	0	0	0	1	0	0	0	0	0	0	0	0	0	0	0	0							1	0
9986	Z212.11	Pregnancy care	0	0	0	1	0	0	0	0	0	0	0	0	0	0	0	0	0	0	0	0	0	0							1	0
10016	ZLE7412	Discharge from neonatal unit	0	0	0	0	0	0	0	0	0	1	0	0	0	0	0	0	0	0	0	0	0	0							1	0
10049	7F12111	Elective lower uterine segment caesarean section (LSCS)	0	0	0	0	0	0	0	0	1	0	0	0	0	0	0	0	0	0	0	0	0	0							1	0
10056	62N..00	Antenatal examinations	0	0	0	1	0	0	0	0	0	0	0	0	0	0	0	0	0	0	0	0	0	0							1	0
10124	634..13	Male baby	0	0	0	0	0	0	0	0	1	0	0	0	0	0	0	0	0	0	0	0	0	0							1	0
10129	Z2C5.00	Difficulty performing breast-feeding	0	0	0	0	0	0	0	0	0	0	0	0	0	0	0	0	0	0	0	1	0	0							1	0
10143	95Z..00	Maternity services admin NOS	0	0	0	0	0	0	0	0	0	0	0	0	0	0	0	0	0	0	0	0	0	1							1	0
10173	Z23D200	Pregnant abdomen observation	0	0	0	1	0	0	0	0	0	0	0	0	0	0	0	0	0	0	0	0	0	0							1	0
10184	67A3.00	Pregnancy smoking advice	0	0	0	1	0	0	0	0	0	0	0	0	0	0	0	0	0	0	0	0	0	0							1	0
10185	L13..00	Excessive pregnancy vomiting	0	0	0	1	1	0	0	0	0	0	0	0	0	0	0	0	0	0	0	0	0	0							1	0
10206	Z271.11	CTG observations	0	0	0	1	0	0	0	0	0	0	0	0	0	0	0	0	0	0	0	0	0	0							1	0
10261	L2...00	Risk factors in pregnancy	0	0	0	1	1	0	0	0	0	0	0	0	0	0	0	0	0	0	0	0	0	0							1	0
10278	L180800	Diabetes mellitus arising in pregnancy	0	0	0	1	1	0	0	0	0	0	0	0	0	0	0	0	0	0	0	0	0	0							1	0
10306	Z22C314	Weeks pregnant	0	0	0	1	0	0	0	0	0	0	0	0	0	0	0	0	0	0	0	0	0	0							1	0
10407	635..00	Maturity of baby	0	0	0	0	0	0	0	0	1	0	0	0	0	0	0	0	0	0	0	0	0	0							1	0
10452	6333.00	Twins - both live born	0	0	0	0	0	0	0	0	1	0	0	1	0	0	0	0	0	0	0	0	0	0							1	1
10719	6331.00	Single live birth	0	0	0	0	0	0	0	0	1	0	0	0	0	0	0	0	0	0	0	0	0	0							1	0
10775	8B74.00	Iron supplement in pregnancy	0	0	0	1	0	0	0	0	0	0	0	0	0	0	0	0	0	0	0	0	0	0							1	0
11002	Z22B300	Monozygotic twins	0	0	0	0	0	0	0	0	0	0	0	1	0	0	0	0	0	0	0	0	0	0							0	1
11034	Z254700	Deliveries by vacuum extractor	0	0	0	0	0	0	0	0	1	0	0	0	0	0	0	0	0	0	0	0	0	0							1	0
11068	Z2C3.11	Performs breast-feeding	0	0	0	0	0	0	0	0	0	0	0	0	0	0	0	0	0	0	0	1	0	0							1	0
11085	635..11	Full term baby	0	0	0	0	0	0	0	0	1	0	0	0	0	0	0	0	0	0	0	0	0	0	280	286	283	6			1	0
11152	L....00	Complications of pregnancy, childbirth and the puerperium	0	0	0	0	0	0	0	0	0	0	0	0	0	0	0	0	0	0	0	0	0	1							1	0
11194	Z257.12	Spontaneous vaginal delivery	0	0	0	0	0	0	0	0	1	0	0	0	0	0	0	0	0	0	0	0	0	0							1	0
11204	271..12	O/E - uterus size - obstetric	0	0	0	1	0	0	0	0	0	0	0	0	0	0	0	0	0	0	0	0	0	0							1	0
11234	L043.11	Inevitable miscarriage unspecified	0	0	0	0	0	0	0	0	0	0	0	0	0	1	0	0	0	0	0	0	0	0							1	0
11268	7F23.12	Immediate suture of obstetric laceration	0	0	0	0	0	0	0	0	1	0	0	0	0	0	0	0	0	0	0	0	0	0							1	0
11289	62S..00	Maternal P/N 6 week exam.	0	0	0	0	0	0	0	0	0	1	0	0	0	0	0	0	0	0	0	0	0	0					42	42	1	1
11294	L270.00	Polyhydramnios	0	0	0	1	1	0	0	0	0	0	0	0	0	0	0	0	0	0	0	0	0	0							1	0
11323	L045.11	Inevitable miscarriage complete	0	0	0	0	0	0	0	0	0	0	0	0	0	1	0	0	0	0	0	0	0	0							1	0
11359	L180.00	Diabetes mellitus during pregnancy/childbirth/puerperium	0	0	0	0	0	0	0	0	0	0	0	0	0	0	0	0	0	0	0	0	0	1							1	0
11422	Z226.00	Pregnancy problem	0	0	0	1	0	0	0	0	0	0	0	0	0	0	0	0	0	0	0	0	0	0							1	0
11509	Q483300	Vomiting in newborn	0	0	0	0	0	0	0	0	0	1	0	0	0	0	0	0	0	0	0	0	0	0							1	0
11530	Z254900	Vaginal delivery	0	0	0	0	0	0	0	0	1	0	0	0	0	0	0	0	0	0	0	0	0	0							1	0
11532	7F14.00	Breech extraction delivery	0	0	0	0	0	0	0	0	1	0	0	0	0	0	0	0	0	0	0	0	0	0							1	0
11547	13G3.00	Mid-wife attends	0	0	0	0	0	0	0	0	0	1	0	0	0	0	0	0	0	0	0	0	0	0							1	0
11589	7F25100	Fetal heart monitoring in labour	0	0	0	0	0	0	0	0	1	0	0	0	0	0	0	0	0	0	0	0	0	0							1	0
11629	2FX..00	O/E - Umbilical stump - neonatal	0	0	0	0	0	0	0	0	0	1	0	0	0	0	0	0	0	0	0	0	0	0							1	0
11650	L342.00	Third degree perineal tear during delivery	0	0	0	0	0	0	0	0	1	0	0	0	0	0	0	0	0	0	0	0	0	0							1	0
11690	L40..11	Sepsis - puerperal	0	0	0	0	0	0	0	0	0	1	0	0	0	0	0	0	0	0	0	0	0	0							1	0
11693	Q311000	Meconium aspiration syndrome	0	0	0	0	0	0	0	0	0	1	0	0	0	0	0	0	0	0	0	0	0	0							1	0
11737	L46z.00	Disorders of lactation NOS	0	0	0	0	0	0	0	0	0	0	0	0	0	0	0	0	0	0	0	0	0	1							1	0
11741	L394600	Haematoma of obstetric wound	0	0	0	0	0	0	0	0	0	1	0	0	0	0	0	0	0	0	0	0	0	0							1	0
11760	L13z.00	Unspecified pregnancy vomiting	0	0	0	1	1	0	0	0	0	0	0	0	0	0	0	0	0	0	0	0	0	0							1	0
11817	6G0..00	Postnatal counselling	0	0	0	0	0	0	0	0	0	0	0	0	0	0	0	0	0	0	0	1	0	0							1	0
11947	L181500	Postpartum thyroiditis	0	0	0	0	0	0	0	0	0	0	0	0	0	0	0	0	0	0	0	1	0	0							1	0
11966	ZV27.11	[V]Live birth	0	0	0	0	0	0	0	0	1	0	0	0	0	0	0	0	0	0	0	0	0	0							1	0
11986	7E13300	Excision of ruptured ectopic tubal pregnancy	0	0	0	0	0	0	0	0	0	0	0	0	1	0	0	0	0	0	0	0	0	0							1	0
11989	8HHV.00	Referral for termination of pregnancy	0	0	0	1	0	0	0	0	0	0	0	0	0	0	0	0	0	0	0	0	0	0							1	0
12001	Q203.12	Other birth fracture	0	0	0	0	0	0	0	0	0	1	0	0	0	0	0	0	0	0	0	0	0	0							1	0
12012	L36..11	Bleeding postpartum	0	0	0	0	0	0	0	0	1	0	0	0	0	0	0	0	0	0	0	0	0	0							1	0
12013	L268000	Reduced fetal movements	0	0	0	1	0	0	0	0	0	0	0	0	0	0	0	0	0	0	0	0	0	0							1	0
12014	ZV27.00	[V]Outcome of delivery	0	0	0	0	0	0	0	0	1	0	0	0	0	0	0	0	0	0	0	0	0	0							1	0
12034	7E08.00	Other evacuation of contents of uterus	0	0	0	0	0	0	0	0	0	0	0	0	0	0	0	0	0	0	1	0	0	0							1	0
12052	Z257.00	Delivery normal	0	0	0	0	0	0	0	0	1	0	0	0	0	0	0	0	0	0	0	0	0	0							1	0
12085	Q404.11	Umbilical stump infection of the newborn	0	0	0	0	0	0	0	0	0	1	0	0	0	0	0	0	0	0	0	0	0	0							1	0
12090	L126.00	Eclampsia	0	0	0	1	1	0	0	0	0	0	0	0	0	0	0	0	0	0	0	0	0	0							1	0
12118	7F13300	Emergency caesarean section	0	0	0	0	0	0	0	0	1	0	0	0	0	0	0	0	0	0	0	0	0	0							1	0
12230	L263900	Maternal care for fetal tachycardia during pregnancy	0	0	0	1	0	0	0	0	0	0	0	0	0	0	0	0	0	0	0	0	0	0							1	0
12241	L02..11	Missed miscarriage	0	0	0	0	0	0	0	0	0	0	0	0	0	1	0	0	0	0	0	0	0	0							1	0
12260	62H..00	A/N Rh antibody screen	0	0	0	1	0	0	0	0	0	0	0	0	0	0	0	0	0	0	0	0	0	0							1	0
12278	L443.12	Infection - perineal wound	0	0	0	0	0	0	0	0	0	1	0	0	0	0	0	0	0	0	0	0	0	0							1	0
12320	L09..11	Complications following abortion/ectopic/molar pregnancies	0	0	0	0	0	0	0	0	0	0	0	0	0	0	0	0	0	0	1	0	0	0							1	0
12337	L051.00	Legal abortion incomplete	0	0	0	0	0	0	0	0	0	0	0	0	0	0	1	0	0	0	0	0	0	0							1	0
12521	L161.11	Excessive weight gain in pregnancy	0	0	0	1	1	0	0	0	0	0	0	0	0	0	0	0	0	0	0	0	0	0							1	0
12604	L120.00	Benign essential hypertension in pregnancy/childbirth/puerp	0	0	0	0	0	0	0	0	0	0	0	0	0	0	0	0	0	0	0	0	0	1							1	0
12625	7F25.00	Obstetric monitoring	0	0	0	1	0	0	0	0	0	0	0	0	0	0	0	0	0	0	0	0	0	0							1	0
12647	Z264C00	Bloodstained liquor	0	0	0	0	0	0	0	0	1	0	0	0	0	0	0	0	0	0	0	0	0	0							1	0
12687	Z212.12	Maternity care	0	0	0	0	0	0	0	0	0	0	0	0	0	0	0	0	0	0	0	0	0	1							1	0
12773	6G...00	Postnatal care	0	0	0	0	0	0	0	0	0	1	0	0	0	0	0	0	0	0	0	0	0	0							1	0
12837	7F2B100	Ultrasound monitoring of early pregnancy	0	0	0	1	0	0	0	0	0	0	0	0	0	0	0	0	0	0	0	0	0	0							1	0
12890	Z227.00	Confirmation of pregnancy	0	0	0	1	0	0	0	0	0	0	0	0	0	0	0	0	0	0	0	0	0	0							1	0
13039	L383.00	Obstetric toxic reaction to local anaesthesia	0	0	0	0	0	0	0	0	1	0	0	0	0	0	0	0	0	0	0	0	0	0							1	0
13092	62P7.00	Bottle feeding started	0	0	0	0	0	0	0	0	0	0	0	0	0	0	0	0	0	0	0	1	0	0							1	0
13095	62PC.00	Breast feeding problem	0	0	0	0	0	0	0	0	0	0	0	0	0	0	0	0	0	0	0	1	0	0							1	0
13096	62PB.00	Bottle changed to breast	0	0	0	0	0	0	0	0	0	0	0	0	0	0	0	0	0	0	0	1	0	0							1	0
13163	62B..00	Delivery booking place	0	0	0	1	0	0	0	0	0	0	0	0	0	0	0	0	0	0	0	0	0	0							1	0
13164	62BZ.00	Delivery booking - place NOS	0	0	0	1	0	0	0	0	0	0	0	0	0	0	0	0	0	0	0	0	0	0							1	0
13165	621..00	Patient currently pregnant	0	0	0	1	0	0	0	0	0	0	0	0	0	0	0	0	0	0	0	0	0	0							1	0
13166	62N3.00	A/N 16 week examination	0	0	0	1	0	0	0	0	0	0	0	0	0	0	0	0	0	0	0	0	0	0	112	112	112	0			1	0
13167	62N2.00	A/N 12 weeks examination	0	0	0	1	0	0	0	0	0	0	0	0	0	0	0	0	0	0	0	0	0	0	84	84	84	0			1	0
13168	62NZ.00	Antenatal examination NOS	0	0	0	1	0	0	0	0	0	0	0	0	0	0	0	0	0	0	0	0	0	0							1	0
13169	62N5.00	A/N 24 week examination	0	0	0	1	0	0	0	0	0	0	0	0	0	0	0	0	0	0	0	0	0	0	168	168	168	0			1	0
13170	62N9.00	A/N 34 week examination	0	0	1	1	0	0	0	0	0	0	0	0	0	0	0	0	0	0	0	0	0	0	238	238	238	0			1	0
13171	62N8.00	A/N 32 week examination	0	0	1	1	0	0	0	0	0	0	0	0	0	0	0	0	0	0	0	0	0	0	224	224	224	0			1	0
13179	64D..00	Child 6 week exam.	0	0	0	0	0	0	0	0	0	1	0	0	0	0	0	0	0	0	0	0	0	0					42	42	1	1
13215	632..00	Length of labour	0	0	0	0	0	0	0	0	1	0	0	0	0	0	0	0	0	0	0	0	0	0							1	0
13276	L263.00	Fetal distress - affecting management	0	0	0	1	0	0	0	0	0	0	0	0	0	0	0	0	0	0	0	0	0	0							1	0
13287	633..11	Livebirth	0	0	0	0	0	0	0	0	1	0	0	0	0	0	0	0	0	0	0	0	0	0							1	0
13288	2722.00	O/E - breech presentation	0	0	0	1	0	0	0	0	0	0	0	0	0	0	0	0	0	0	0	0	0	0							1	0
13289	2721.00	O/E - vertex presentation	0	0	0	1	0	0	0	0	0	0	0	0	0	0	0	0	0	0	0	0	0	0							1	0
13290	636..00	Birthweight of baby	0	0	0	0	0	0	0	0	1	0	0	0	0	0	0	0	0	0	0	0	0	0							1	0
13297	Q447.00	Neonatal hypoglycaemia	0	0	0	0	0	0	0	0	0	1	0	0	0	0	0	0	0	0	0	0	0	0							1	0
13298	Q454.00	Polycythaemia neonatorum	0	0	0	0	0	0	0	0	0	1	0	0	0	0	0	0	0	0	0	0	0	0							1	0
13299	Q42X.00	Hydrops fetalis due to other+unspcfd haemolytic disease	0	0	0	1	1	0	0	0	0	0	0	0	0	0	0	0	0	0	0	0	0	0							1	0
13300	Q477.00	Newborn breast engorgement	0	0	0	0	0	0	0	0	0	1	0	0	0	0	0	0	0	0	0	0	0	0							1	0
13301	Q478.00	Neonatal erythema toxicum	0	0	0	0	0	0	0	0	0	1	0	0	0	0	0	0	0	0	0	0	0	0							1	0
13302	Q407.12	Neonatal thrush	0	0	0	0	0	0	0	0	0	1	0	0	0	0	0	0	0	0	0	0	0	0							1	0
13303	Q408500	Group B haemolytic streptococcal intra-amniotic infect. NEC	0	0	0	1	1	0	0	0	0	0	0	0	0	0	0	0	0	0	0	0	0	0							1	0
13304	Q480.12	Seizures in newborn	0	0	0	0	0	0	0	0	0	1	0	0	0	0	0	0	0	0	0	0	0	0							1	0
13307	Eu53011	[X]Postnatal depression NOS	0	0	0	0	0	0	0	0	0	0	0	0	0	0	0	0	0	0	0	1	0	0							1	0
13308	625..00	A/N care: social risk	0	0	0	1	0	0	0	0	0	0	0	0	0	0	0	0	0	0	0	0	0	0							1	0
13312	277..00	O/E - VE for pelvic assessment	0	0	0	1	0	0	0	0	0	0	0	0	0	0	0	0	0	0	0	0	0	0							1	0
13315	14Y0.00	Born by caesarean section	0	0	0	0	0	0	0	0	1	0	0	0	0	0	0	0	0	0	0	0	0	0							1	0
13316	14Y6.00	Born by emergency caesarean section	0	0	0	0	0	0	0	0	1	0	0	0	0	0	0	0	0	0	0	0	0	0							1	0
13318	271..11	O/E - fundus size - obstetric	0	0	0	1	0	0	0	0	0	0	0	0	0	0	0	0	0	0	0	0	0	0							1	0
13352	L34..00	Trauma to perineum and vulva during delivery	0	0	0	0	0	0	0	0	1	0	0	0	0	0	0	0	0	0	0	0	0	0							1	0
13353	L442.12	Episiotomy breakdown	0	0	0	0	0	0	0	0	0	1	0	0	0	0	0	0	0	0	0	0	0	0							1	0
13413	62...12	Maternity care	0	0	0	0	0	0	0	0	0	0	0	0	0	0	0	0	0	0	0	0	0	1							1	0
13414	62U..00	Downs screen - blood test	0	0	0	1	0	0	0	0	0	0	0	0	0	0	0	0	0	0	0	0	0	0							1	0
13415	62A4.00	A/N care midwifery led	0	0	0	1	0	0	0	0	0	0	0	0	0	0	0	0	0	0	0	0	0	0							1	0
13416	62M..00	Antenatal sickle cell screen	0	0	0	1	0	0	0	0	0	0	0	0	0	0	0	0	0	0	0	0	0	0							1	0
13417	62K..00	Antenatal syphilis screen	0	0	0	1	0	0	0	0	0	0	0	0	0	0	0	0	0	0	0	0	0	0							1	0
13418	62W..00	Antenatal blood tests	0	0	0	1	0	0	0	0	0	0	0	0	0	0	0	0	0	0	0	0	0	0							1	0
13419	62L..00	Antenatal blood group screen	0	0	0	1	0	0	0	0	0	0	0	0	0	0	0	0	0	0	0	0	0	0							1	0
13430	63D6.00	Placenta incomplete	0	0	0	0	0	0	0	0	1	0	0	0	0	0	0	0	0	0	0	0	0	0							1	0
13431	63D2.00	Placenta normal O/E	0	0	0	0	0	0	0	0	1	0	0	0	0	0	0	0	0	0	0	0	0	0							1	0
13432	63D..00	Placental details	0	0	0	0	0	0	0	0	0	0	0	0	0	0	0	0	0	0	0	0	0	1							1	0
13584	3885.00	Edinburgh postnatal depression scale	0	0	0	0	0	0	0	0	0	0	0	0	0	0	0	0	0	0	0	1	0	0							1	0
13585	62R..00	Postnatal visits	0	0	0	0	0	0	0	0	0	1	0	0	0	0	0	0	0	0	0	0	0	0							1	0
13586	62RC.00	P/N care <48hrs after birth	0	0	0	0	0	0	0	0	0	1	0	0	0	0	0	0	0	0	0	0	0	0					2	1	1	1
13587	62RZ.00	Postnatal visit NOS	0	0	0	0	0	0	0	0	0	1	0	0	0	0	0	0	0	0	0	0	0	0							1	0
13588	62R1.00	P/N - first day visit	0	0	0	0	0	0	0	0	0	1	0	0	0	0	0	0	0	0	0	0	0	0					1	1	1	1
13672	8HHf.00	Refer to early pregnancy unit	0	0	0	1	0	0	0	0	0	0	0	0	0	0	0	0	0	0	0	0	0	0							1	0
13819	62F..00	Antenatal amniocentesis	0	0	0	1	0	0	0	0	0	0	0	0	0	0	0	0	0	0	0	0	0	0							1	0
13820	7F05100	Diagnostic amniocentesis	0	0	0	1	0	0	0	0	0	0	0	0	0	0	0	0	0	0	0	0	0	0							1	0
13821	62F6.00	A/N amniocentesis - normal	0	0	0	1	0	0	0	0	0	0	0	0	0	0	0	0	0	0	0	0	0	0							1	0
13822	62F7.00	A/N amniocentesis - abnormal	0	0	0	1	0	0	0	0	0	0	0	0	0	0	0	0	0	0	0	0	0	0							1	0
13965	584..13	Ultra-sound scan - obstetric	0	0	0	1	0	0	0	0	0	0	0	0	0	0	0	0	0	0	0	0	0	0							1	0
13968	584D.00	Antenatal ultrasound confirms intra-uterine pregnancy	0	0	0	1	0	0	0	0	0	0	0	0	0	0	0	0	0	0	0	0	0	0							1	0
13984	584E.00	Antenatal ultrasound confirms ectopic pregnancy	0	0	0	0	0	0	0	0	0	0	0	0	1	0	0	0	0	0	0	0	0	0							1	0
13997	584G.00	Nuchal scan	0	0	0	1	0	0	0	0	0	0	0	0	0	0	0	0	0	0	0	0	0	0							1	0
14083	62GZ.00	Antenatal ultrasound scan NOS	0	0	0	1	0	0	0	0	0	0	0	0	0	0	0	0	0	0	0	0	0	0							1	0
14084	62GC.00	Antenatal ultrasound scan at 9-16 weeks	0	0	0	1	0	0	0	0	0	0	0	0	0	0	0	0	0	0	0	0	0	0	63	112	87.5	49			1	0
14085	62GB.00	Antenatal ultrasounds scan at 4-8 weeks	0	0	0	1	0	0	0	0	0	0	0	0	0	0	0	0	0	0	0	0	0	0	28	56	42	28			1	0
14086	62G8.00	A/N U/S scan abnormal	0	0	0	1	0	0	0	0	0	0	0	0	0	0	0	0	0	0	0	0	0	0							1	0
14278	4H...00	Amniotic fluid examination	0	0	0	1	0	0	0	0	0	0	0	0	0	0	0	0	0	0	0	0	0	0							1	0
14540	4JL3.11	Amniotic fluid for C/S	0	0	0	1	0	0	0	0	0	0	0	0	0	0	0	0	0	0	0	0	0	0							1	0
14644	L166z11	UTI - urinary tract infection in pregnancy	0	0	0	1	0	0	0	0	0	0	0	0	0	0	0	0	0	0	0	0	0	0							1	0
14651	13H8.00	Illegitimate pregnancy	0	0	0	1	0	0	0	0	0	0	0	0	0	0	0	0	0	0	0	0	0	0							1	0
14686	7F16z00	Forceps cephalic delivery NOS	0	0	0	0	0	0	0	0	1	0	0	0	0	0	0	0	0	0	0	0	0	0							1	0
14706	62SZ.00	Maternal P/N 6 week exam. NOS	0	0	0	0	0	0	0	0	0	1	0	0	0	0	0	0	0	0	0	0	0	0					42	42	1	1
14727	14Y1.00	Born by forceps delivery	0	0	0	0	0	0	0	0	1	0	0	0	0	0	0	0	0	0	0	0	0	0							1	0
14739	L23..00	Cephalo-pelvic disproportion	0	0	0	1	1	0	0	0	0	0	0	0	0	0	0	0	0	0	0	0	0	0							1	0
14756	L462z11	Breast engorgement	0	0	0	0	0	0	0	0	0	1	0	0	0	0	0	0	0	0	0	0	0	0							1	0
14762	L11..00	Antepartum haemorrhage, abruptio placentae, placenta praevia	0	0	0	1	1	0	0	0	0	0	0	0	0	0	0	0	0	0	0	0	0	0							1	0
14765	L462400	Breast engorgement in pregnancy/puerperium/lact + p/n comp	0	0	0	0	0	0	0	0	0	1	0	0	0	0	0	0	0	0	0	0	0	0							1	0
14789	Q030.11	Fetus affected by breech delivery	0	0	0	0	0	0	0	0	1	0	0	0	0	0	0	0	0	0	0	0	0	0							1	0
14813	Q481.00	Newborn cerebral irritability, unspecified	0	0	0	0	0	0	0	0	0	1	0	0	0	0	0	0	0	0	0	0	0	0							1	0
14842	6217.00	Pregnant - unplanned - wanted	0	0	0	1	0	0	0	0	0	0	0	0	0	0	0	0	0	0	0	0	0	0							1	0
14867	L124.11	Mild pre-eclampsia	0	0	0	1	1	0	0	0	0	0	0	0	0	0	0	0	0	0	0	0	0	0							1	0
14877	621B.00	Pregnant - ? planned	0	0	0	1	0	0	0	0	0	0	0	0	0	0	0	0	0	0	0	0	0	0							1	0
14892	7F17z00	Vacuum delivery NOS	0	0	0	0	0	0	0	0	1	0	0	0	0	0	0	0	0	0	0	0	0	0							1	0
14899	621Z.00	Patient pregnant NOS	0	0	0	1	0	0	0	0	0	0	0	0	0	0	0	0	0	0	0	0	0	0							1	0
14925	L10z.00	Early pregnancy haemorrhage NOS	0	0	0	1	1	0	0	0	0	0	0	0	0	0	0	0	0	0	0	0	0	0							1	0
14970	7F23100	Immed repair obstetric laceration perineum & anal sphincter	0	0	0	0	0	0	0	0	1	0	0	0	0	0	0	0	0	0	0	0	0	0							1	0
14994	6174.00	Pregnant, sheath failure	0	0	0	1	0	0	0	0	0	0	0	0	0	0	0	0	0	0	0	0	0	0							1	0
15033	ZV61900	[V]Other unwanted pregnancy	0	0	0	1	0	0	0	0	0	0	0	0	0	0	0	0	0	0	0	0	0	0							1	0
15061	L13..12	Hyperemesis of pregnancy	0	0	0	1	1	0	0	0	0	0	0	0	0	0	0	0	0	0	0	0	0	0							1	0
15065	8B7..11	Pregnancy vitamin/iron prophyl	0	0	0	1	0	0	0	0	0	0	0	0	0	0	0	0	0	0	0	0	0	0							1	0
15067	Q460.00	Meconium ileus	0	0	0	0	0	0	0	0	0	1	0	0	0	0	0	0	0	0	0	0	0	0							1	0
15073	7F13y00	Other specified other caesarean delivery	0	0	0	0	0	0	0	0	1	0	0	0	0	0	0	0	0	0	0	0	0	0							1	0
15082	Q215.00	Severe birth asphyxia - apgar score less than 4 at 1 minute	0	0	0	0	0	0	0	0	1	0	0	0	0	0	0	0	0	0	0	0	0	0							1	0
15094	62Q3.00	P/N - shared care	0	0	0	0	0	0	0	0	0	1	0	0	0	0	0	0	0	0	0	0	0	0							1	0
15167	L142.00	Early onset of delivery	1	0	0	0	0	0	0	0	1	0	0	0	0	0	0	0	0	0	0	0	0	0	168	258	213	90			1	1
15233	7F20000	Curettage of delivered uterus	0	0	0	0	0	0	0	0	1	0	0	0	0	0	0	0	0	0	0	0	0	0							1	0
15241	L261.00	Rhesus isoimmunisation	0	0	0	0	0	0	0	0	0	0	0	0	0	0	0	0	0	0	0	0	0	1							1	0
15254	L244.00	Other uterine/pelvic floor abnormality in preg/childb/puerp	0	0	0	0	0	0	0	0	0	0	0	0	0	0	0	0	0	0	0	0	0	1							1	0
15256	L344.00	Unspecified perineal laceration during delivery	0	0	0	0	0	0	0	0	1	0	0	0	0	0	0	0	0	0	0	0	0	0							1	0
15297	L461400	Cracked nipple in pregnancy/puerperium/lactation + p/n comp	0	0	0	0	0	0	0	0	0	1	0	0	0	0	0	0	0	0	0	0	0	0							1	0
15318	6214.00	Pregnant - on history	0	0	0	1	0	0	0	0	0	0	0	0	0	0	0	0	0	0	0	0	0	0							1	0
15338	621A.00	Pregnancy unplanned ? wanted	0	0	0	1	0	0	0	0	0	0	0	0	0	0	0	0	0	0	0	0	0	0							1	0
15356	L226.00	Brow presentation	0	0	0	0	0	0	0	0	1	0	0	0	0	0	0	0	0	0	0	0	0	0							1	0
15359	64B2.00	Child birth exam. - normal	0	0	0	0	0	0	0	0	1	0	0	0	0	0	0	0	0	0	0	0	0	0							1	0
15361	14Y2.00	Born by elective caesarean section	0	0	0	0	0	0	0	0	1	0	0	0	0	0	0	0	0	0	0	0	0	0							1	0
15418	L166300	Genitourinary tract infection in pregnancy - not delivered	0	0	0	1	0	0	0	0	0	0	0	0	0	0	0	0	0	0	0	0	0	0							1	0
15429	62S5.00	Maternal P/N exam. done	0	0	0	0	0	0	0	0	0	1	0	0	0	0	0	0	0	0	0	0	0	0							1	0
15433	L21..00	Multiple pregnancy	0	0	0	1	1	0	0	0	0	0	0	1	0	0	0	0	0	0	0	0	0	0							1	0
15451	7F10z12	ARM	0	0	0	0	0	0	0	0	1	0	0	0	0	0	0	0	0	0	0	0	0	0							1	0
15457	Q482y00	Other newborn abnormal cerebral signs	0	0	0	0	0	0	0	0	0	1	0	0	0	0	0	0	0	0	0	0	0	0							1	0
15461	Q201100	Cephalhaematoma due to birth trauma	0	0	0	0	0	0	0	0	0	1	0	0	0	0	0	0	0	0	0	0	0	0							1	0
15480	14Y3.00	Born by normal vaginal delivery	0	0	0	0	0	0	0	0	1	0	0	0	0	0	0	0	0	0	0	0	0	0							1	0
15485	L27..11	Hydramnios	0	0	0	1	1	0	0	0	0	0	0	0	0	0	0	0	0	0	0	0	0	0							1	0
15487	Q407100	Neonatal candidiasis of perineum	0	0	0	0	0	0	0	0	0	1	0	0	0	0	0	0	0	0	0	0	0	0							1	0
15494	Q20..00	Birth trauma	0	0	0	0	0	0	0	0	0	1	0	0	0	0	0	0	0	0	0	0	0	0							1	0
15495	Q42z.00	Haemolytic disease of fetus/newborn due isoimmunisation NOS	0	0	0	0	0	0	0	0	0	1	0	0	0	0	0	0	0	0	0	0	0	0							1	0
15514	7F13000	Upper uterine segment caesarean delivery NEC	0	0	0	0	0	0	0	0	1	0	0	0	0	0	0	0	0	0	0	0	0	0							1	0
15523	L40z.00	Major puerperal infection NOS	0	0	0	0	0	0	0	0	0	1	0	0	0	0	0	0	0	0	0	0	0	0							1	0
15533	L451400	Obstetric breast abscess with postnatal complication	0	0	0	0	0	0	0	0	0	1	0	0	0	0	0	0	0	0	0	0	0	0							1	0
15563	Q11..00	Short gestation and unspecified low birthweight problems	0	0	0	0	0	0	0	0	0	1	0	0	0	0	0	0	0	0	0	0	0	0							1	0
15567	6218.00	Pregnant -unplanned-not wanted	0	0	0	1	0	0	0	0	0	0	0	0	0	0	0	0	0	0	0	0	0	0							1	0
15610	7F06300	External version of breech	0	0	1	1	1	0	0	0	0	0	0	0	0	0	0	0	0	0	0	0	0	0	252	294	273	42			1	0
15633	L182000	Anaemia - unspecified whether in pregnancy or the puerperium	0	0	0	0	0	0	0	0	0	0	0	0	0	0	0	0	0	0	0	0	0	1							1	0
15634	L166z00	Genitourinary tract infection in pregnancy NOS	0	0	0	1	1	0	0	0	0	0	0	0	0	0	0	0	0	0	0	0	0	0							1	0
15637	63Z..00	Birth details NOS	0	0	0	0	0	0	0	0	0	1	0	0	0	0	0	0	0	0	0	0	0	0							1	0
15670	L130.00	Mild hyperemesis gravidarum	0	0	0	1	1	0	0	0	0	0	0	0	0	0	0	0	0	0	0	0	0	0							1	0
15672	62QZ.00	Post natal care NOS	0	0	0	0	0	0	0	0	0	1	0	0	0	0	0	0	0	0	0	0	0	0							1	0
15675	14Y5.00	Born by ventouse delivery	0	0	0	0	0	0	0	0	1	0	0	0	0	0	0	0	0	0	0	0	0	0							1	0
15685	L2A..00	Abnormal findings on antenatal screening of mother	0	0	0	1	0	0	0	0	0	0	0	0	0	0	0	0	0	0	0	0	0	0							1	0
15697	L452000	Obstetric nonpurulent mastitis unspecified	0	0	0	0	0	0	0	0	0	0	0	0	0	0	0	0	0	0	0	1	0	0							1	0
15721	L45y.00	Other obstetric breast infections	0	0	0	0	0	0	0	0	0	0	0	0	0	0	0	0	0	0	0	0	0	1							1	0
15828	14Y4.00	Born by breech delivery	0	0	0	0	0	0	0	0	1	0	0	0	0	0	0	0	0	0	0	0	0	0							1	0
15926	7F15y00	Other specified other breech delivery	0	0	0	0	0	0	0	0	1	0	0	0	0	0	0	0	0	0	0	0	0	0							1	0
15954	L225.00	Face presentation	0	0	0	0	0	0	0	0	1	0	0	0	0	0	0	0	0	0	0	0	0	0							1	0
15955	958..00	Maternity leave	0	0	0	0	0	0	0	0	0	0	0	0	0	0	0	0	0	0	0	0	0	1							1	0
15985	ZV32.00	[V]Twin, mate stillborn	0	0	0	0	0	0	0	0	1	0	1	1	0	0	0	0	0	0	0	0	0	0							1	1
16017	L166100	Genitourinary tract infection in pregnancy - delivered	0	0	0	0	0	0	0	0	1	0	0	0	0	0	0	0	0	0	0	0	0	0							1	0
16046	L410.00	Varicose veins of legs in pregnancy and the puerperium	0	0	0	0	0	0	0	0	0	0	0	0	0	0	0	0	0	0	0	0	0	1							1	0
16097	Q214z00	Liveborn with unspecified fetal distress NOS	0	0	0	0	0	0	0	0	1	0	0	0	0	0	0	0	0	0	0	0	0	0							1	0
16215	6211.00	Pregnant - urine test confirms	0	0	0	1	0	0	0	0	0	0	0	0	0	0	0	0	0	0	0	0	0	0							1	0
16250	L414.12	Phlegmasia alba dolens - obstetric	0	0	0	1	1	0	0	0	0	0	0	0	0	0	0	0	0	0	0	0	0	0							1	0
16281	L45z400	Obstetric breast infection NOS with postnatal complication	0	0	0	0	0	0	0	0	0	1	0	0	0	0	0	0	0	0	0	0	0	0							1	0
16320	L11z100	Antepartum haemorrhage NOS - delivered	0	0	0	0	0	0	0	0	1	0	0	0	0	0	0	0	0	0	0	0	0	0							1	0
16321	L360.00	Third-stage postpartum haemorrhage	0	0	0	0	0	0	0	0	1	0	0	0	0	0	0	0	0	0	0	0	0	0							1	0
16348	L390.00	Maternal distress	0	0	0	0	0	0	0	0	0	0	0	0	0	0	0	0	0	0	0	0	0	1							1	0
16350	L294.00	Grand multiparity	0	0	0	1	1	0	0	0	0	0	0	0	0	0	0	0	0	0	0	0	0	0							1	0
16384	7E07113	Curettage of uterus for termination of pregnancy NEC	0	0	0	0	0	0	0	0	0	0	0	0	0	0	1	0	0	0	0	0	0	0							1	0
16421	L126100	Eclampsia - delivered	0	0	0	0	0	0	0	0	1	0	0	0	0	0	0	0	0	0	0	0	0	0							1	0
16424	L451.11	Purulent mastitis - obstetric	0	0	0	0	0	0	0	0	0	0	0	0	0	0	0	0	0	0	0	1	0	0							1	0
16476	L39y412	Vaginal discomfort postnatal	0	0	0	0	0	0	0	0	0	0	0	0	0	0	0	0	0	0	0	1	0	0							1	0
16482	Q407.00	Neonatal candida infection	0	0	0	0	0	0	0	0	0	1	0	0	0	0	0	0	0	0	0	0	0	0							1	0
16611	ZV22300	[V]Pregnant state, incidental	0	0	0	1	0	0	0	0	0	0	0	0	0	0	0	0	0	0	0	0	0	0							1	0
16613	584C.00	Antenatal ultrasound result received	0	0	0	1	0	0	0	0	0	0	0	0	0	0	0	0	0	0	0	0	0	0							1	0
16675	64B2.11	Baby normal at birth	0	0	0	0	0	0	0	0	1	0	0	0	0	0	0	0	0	0	0	0	0	0							1	0
16698	615H.00	Breast feeding problem	0	0	0	0	0	0	0	0	0	0	0	0	0	0	0	0	0	0	0	1	0	0							1	0
16727	ZV27.13	[V]Birth - type	0	0	0	0	0	0	0	0	1	0	0	0	0	0	0	0	0	0	0	0	0	0							1	0
16738	L011.11	Fleshy mole	0	0	0	0	0	0	0	0	0	0	0	0	0	0	0	0	1	0	0	0	0	0							1	0
16750	6221.00	Antenatal care: primigravida	0	0	0	1	0	0	0	0	0	0	0	0	0	0	0	0	0	0	0	0	0	0							1	0
16775	L16E.00	Pregnancy pruritus	0	0	0	1	1	0	0	0	0	0	0	0	0	0	0	0	0	0	0	0	0	0							1	0
16871	L33..00	Umbilical cord complications	0	0	0	1	1	0	0	0	0	0	0	0	0	0	0	0	0	0	0	0	0	0							1	0
16879	L124500	Mild pre-eclampsia	0	0	0	1	1	0	0	0	0	0	0	0	0	0	0	0	0	0	0	0	0	0							1	0
16901	95...00	Maternity services admin.	0	0	0	0	0	0	0	0	0	0	0	0	0	0	0	0	0	0	0	0	0	1							1	0
16963	7F00000	Fetoscopic blood transfusion of fetus	0	0	0	1	0	0	0	0	0	0	0	0	0	0	0	0	0	0	0	0	0	0							1	0
16975	L21..11	Gestation - multiple	0	0	0	1	1	0	0	0	0	0	0	1	0	0	0	0	0	0	0	0	0	0							1	0
16995	L462.00	Breast engorgement in pregnancy, the puerperium or lactation	0	0	0	0	0	0	0	0	0	0	0	0	0	0	0	0	0	0	0	0	0	1							1	0
17000	8HTA.00	Referral to postnatal clinic	0	0	0	0	0	0	0	0	0	1	0	0	0	0	0	0	0	0	0	0	0	0							1	0
17195	L224z11	Shoulder presentation	0	0	0	0	0	0	0	0	1	0	0	0	0	0	0	0	0	0	0	0	0	0							1	0
17213	2724.00	O/E - transverse lie	0	0	0	1	0	0	0	0	0	0	0	0	0	0	0	0	0	0	0	0	0	0							1	0
17266	63C7.00	Maternal alcohol abuse	0	0	0	0	0	0	0	0	0	0	0	0	0	0	0	0	0	0	0	0	0	1							1	0
17294	6776.13	Termination counselling	0	0	0	1	0	0	0	0	0	0	0	0	0	0	1	0	0	0	0	0	0	0							1	0
17317	L111.00	Placenta praevia with haemorrhage	0	0	0	1	1	0	0	0	0	0	0	0	0	0	0	0	0	0	0	0	0	0							1	0
17354	633..13	Triplet birth	0	0	0	0	0	0	0	0	1	0	0	1	0	0	0	0	0	0	0	0	0	0							1	1
17402	L16B.00	Braxton-Hicks contractions	0	0	0	1	0	0	0	0	0	0	0	0	0	0	0	0	0	0	0	0	0	0							1	0
17482	Q474211	Thermal injury in newborn NEC	0	0	0	0	0	0	0	0	0	1	0	0	0	0	0	0	0	0	0	0	0	0							1	0
17492	Z257.14	FTND - Full term normal delivery	0	0	0	0	0	0	0	0	1	0	0	0	0	0	0	0	0	0	0	0	0	0	280	286	283	6			1	0
17496	Q31y511	Neonatal sniffles	0	0	0	0	0	0	0	0	0	1	0	0	0	0	0	0	0	0	0	0	0	0							1	0
17502	ZL75.00	Referral to midwife	0	0	0	0	0	0	0	0	0	0	0	0	0	0	0	0	0	0	0	0	0	1							1	0
17509	7E06011	Hysterotomy & evacuation retained products conception NEC	0	0	0	0	0	0	0	0	0	0	0	0	0	0	0	0	0	0	1	0	0	0							1	0
17526	L39y500	Maternal exhaustion	0	0	0	0	0	0	0	0	0	0	0	0	0	0	0	0	0	0	0	0	0	1							1	0
17581	7E06000	Open removal of products of conception from uterus NEC	0	0	0	0	0	0	0	0	0	0	0	0	0	0	0	0	0	0	1	0	0	0							1	0
17614	Eu53111	[X]Puerperal psychosis NOS	0	0	0	0	0	0	0	0	0	1	0	0	0	0	0	0	0	0	0	0	0	0							1	0
17625	L044.11	Inevitable miscarriage incomp	0	0	0	0	0	0	0	0	0	0	0	0	0	1	0	0	0	0	0	0	0	0							1	0
17633	634..12	Female baby	0	0	0	0	0	0	0	0	1	0	0	0	0	0	0	0	0	0	0	0	0	0							1	0
17634	L40..00	Major puerperal infection	0	0	0	0	0	0	0	0	0	1	0	0	0	0	0	0	0	0	0	0	0	0							1	0
17684	L395.11	Keilland's forceps delivery	0	0	0	0	0	0	0	0	1	0	0	0	0	0	0	0	0	0	0	0	0	0							1	0
17704	L395.13	Simpson's forceps delivery	0	0	0	0	0	0	0	0	1	0	0	0	0	0	0	0	0	0	0	0	0	0							1	0
17744	7F13100	Lower uterine segment caesarean delivery NEC	0	0	0	0	0	0	0	0	1	0	0	0	0	0	0	0	0	0	0	0	0	0							1	0
17805	L129.00	Moderate pre-eclampsia	0	0	0	1	1	0	0	0	0	0	0	0	0	0	0	0	0	0	0	0	0	0							1	0
17893	62Q..00	Postnatal care provider	0	0	0	0	0	0	0	0	0	1	0	0	0	0	0	0	0	0	0	0	0	0							1	0
17911	L416.11	Piles - obstetric	0	0	0	0	0	0	0	0	0	0	0	0	0	0	0	0	0	0	0	0	0	1							1	0
17915	6353.00	Baby extremely prem.28-32 week	1	0	0	0	0	0	0	0	1	0	0	0	0	0	0	0	0	0	0	0	0	0	196	224	210	28			1	1
17940	F4F5400	Neonatal nasolacrimal duct obstruction	0	0	0	0	0	0	0	0	0	1	0	0	0	0	0	0	0	0	0	0	0	0							1	0
17947	62a..00	Pregnancy review	0	0	0	1	0	0	0	0	0	0	0	0	0	0	0	0	0	0	0	0	0	0							1	0
17968	635B.00	Baby premature 36 weeks	1	0	0	0	0	0	0	0	1	0	0	0	0	0	0	0	0	0	0	0	0	0	252	252	252	0			1	1
18024	7F10z11	Artificial rupture of membranes	0	0	0	0	0	0	0	0	1	0	0	0	0	0	0	0	0	0	0	0	0	0							1	0
18122	957..00	FW 8-applic for presc exempt	0	0	0	1	1	0	0	0	0	0	0	0	0	0	0	0	0	0	0	0	0	0							1	0
18258	L167.00	Liver disorder in pregnancy	0	0	0	1	1	0	0	0	0	0	0	0	0	0	0	0	0	0	0	0	0	0							1	0
18287	7F22500	Normal delivery of placenta	0	0	0	0	0	0	0	0	1	0	0	0	0	0	0	0	0	0	0	0	0	0							1	0
18369	ZV27100	[V]Single stillbirth	0	0	0	0	0	0	0	0	1	0	1	0	0	0	0	0	0	0	0	0	0	0							1	0
18370	L330.00	Prolapse of cord	0	0	0	0	0	0	0	0	1	0	0	0	0	0	0	0	0	0	0	0	0	0							1	0
18407	L305.00	Shoulder dystocia	0	0	0	0	0	0	0	0	1	0	0	0	0	0	0	0	0	0	0	0	0	0							1	0
18439	44qW.00	Neonatal screening test	0	0	0	0	0	0	0	0	0	1	0	0	0	0	0	0	0	0	0	0	0	0							1	0
18458	Z29..00	Postnatal examination observations	0	0	0	0	0	0	0	0	0	1	0	0	0	0	0	0	0	0	0	0	0	0							1	0
18500	Z22D100	Viable pregnancy	0	0	0	1	0	0	0	0	0	0	0	0	0	0	0	0	0	0	0	0	0	0							1	0
18515	L356.13	Pubic symphysis separation	0	0	0	0	0	0	0	0	0	0	0	0	0	0	0	0	0	0	0	0	0	1							1	0
18536	62b..00	Antenatal HIV screening	0	0	0	1	0	0	0	0	0	0	0	0	0	0	0	0	0	0	0	0	0	0							1	0
18578	Q47y200	Neonatal skin infection	0	0	0	0	0	0	0	0	0	1	0	0	0	0	0	0	0	0	0	0	0	0							1	0
18668	L188.11	GTT - glucose tolerance test abnormal in preg/childb/puerp	0	0	0	0	0	0	0	0	0	0	0	0	0	0	0	0	0	0	0	0	0	1							1	0
18702	6G00.00	Postnatal depression counselling	0	0	0	0	0	0	0	0	0	0	0	0	0	0	0	0	0	0	0	1	0	0							1	0
18770	Q20yz13	Renal injury due to birth trauma	0	0	0	0	0	0	0	0	0	1	0	0	0	0	0	0	0	0	0	0	0	0							1	0
18772	ZL33.00	Under care of midwife	0	0	0	0	0	0	0	0	0	0	0	0	0	0	0	0	0	0	0	0	0	1							1	0
18810	62X..00	Length of gestation	0	0	0	1	1	0	0	0	0	0	0	0	0	0	0	0	0	0	0	0	0	0							1	0
18830	L414.11	DVT - deep venous thrombosis, postnatal	0	0	0	0	0	0	0	0	0	1	0	0	0	0	0	0	0	0	0	0	0	0							1	0
18917	Q402.00	Other congenital infections	0	0	0	0	0	0	0	0	0	1	0	0	0	0	0	0	0	0	0	0	0	0							1	0
18930	ZV7y400	[V]Postnatal screening for chromosomal anomalies	0	0	0	0	0	0	0	0	0	1	0	0	0	0	0	0	0	0	0	0	0	0							1	0
18944	7E07011	Dilation cervix uteri & curettage for termination pregnancy	0	0	0	0	0	0	0	0	0	0	0	0	0	0	1	0	0	0	0	0	0	0							1	0
18960	62E..11	Feeding intention -baby	0	0	0	1	1	0	0	0	0	0	0	0	0	0	0	0	0	0	0	0	0	0							1	0
18969	Q206.00	Brachial plexus palsy due to birth trauma	0	0	0	0	0	0	0	0	0	1	0	0	0	0	0	0	0	0	0	0	0	0							1	0
18991	313K.00	Neonatal hearing test	0	0	0	0	0	0	0	0	0	1	0	0	0	0	0	0	0	0	0	0	0	0							1	0
19101	Z265.00	Umbilical cord observations	0	0	0	1	1	0	0	0	0	0	0	0	0	0	0	0	0	0	0	0	0	0							1	0
19247	Z2B5100	Suppression of lactation	0	0	0	0	0	0	0	0	0	0	0	0	0	0	0	0	0	0	0	1	0	0							1	0
19259	L267.00	Other placental conditions	0	0	0	1	1	0	0	0	0	0	0	0	0	0	0	0	0	0	0	0	0	0							1	0
19304	Z271200	Normal CTG tracing	0	0	0	1	0	0	0	0	0	0	0	0	0	0	0	0	0	0	0	0	0	0							1	0
19327	L411.11	Perineal obstetric varicose veins	0	0	0	0	0	0	0	0	0	0	0	0	0	0	0	0	0	0	0	0	0	1							1	0
19356	634..11	Delivery - sex of baby	0	0	0	0	0	0	0	0	1	0	0	0	0	0	0	0	0	0	0	0	0	0							1	0
19484	63Z..11	Apgar normal	0	0	0	0	0	0	0	0	1	0	0	0	0	0	0	0	0	0	0	0	0	0							1	0
19503	614C.00	Progestogen-only Pill failure	0	0	0	1	0	0	0	0	0	0	0	0	0	0	0	0	0	0	0	0	0	0							1	0
19504	614B.00	Combined O.C. pill failure	0	0	0	1	0	0	0	0	0	0	0	0	0	0	0	0	0	0	0	0	0	0							1	0
19530	62P5.00	Breast feeding started	0	0	0	0	0	0	0	0	0	0	0	0	0	0	0	0	0	0	0	1	0	0							1	0
19540	64a..00	Child 8 week exam	0	0	0	0	0	0	0	0	0	1	0	0	0	0	0	0	0	0	0	0	0	0					56	56	1	1
19544	62Q6.00	Postnatal care	0	0	0	0	0	0	0	0	0	1	0	0	0	0	0	0	0	0	0	0	0	0							1	0
19570	6341.00	Baby male	0	0	0	0	0	0	0	0	1	0	0	0	0	0	0	0	0	0	0	0	0	0							1	0
19571	6342.00	Baby female	0	0	0	0	0	0	0	0	1	0	0	0	0	0	0	0	0	0	0	0	0	0							1	0
19574	Q456.00	Anaemia of prematurity	1	0	0	0	0	0	0	0	0	1	0	0	0	0	0	0	0	0	0	0	0	0	168	258	213	90			1	1
19575	Q10z.00	Fetal growth retardation NOS	0	0	0	1	0	0	0	0	0	0	0	0	0	0	0	0	0	0	0	0	0	0							1	0
19576	Q31y600	Apnoea of newborn	0	0	0	0	0	0	0	0	0	1	0	0	0	0	0	0	0	0	0	0	0	0							1	0
19577	Q417100	Cerebellar (nontraum) and post fossa haemorhage fet newborn	0	0	0	0	0	0	0	0	0	0	0	0	0	0	0	0	0	0	0	0	0	1							1	0
19578	Q483600	Overfeeding in newborn	0	0	0	0	0	0	0	0	0	1	0	0	0	0	0	0	0	0	0	0	0	0							1	0
19579	Q448.00	Newborn late metabolic acidosis	0	0	0	0	0	0	0	0	0	1	0	0	0	0	0	0	0	0	0	0	0	0							1	0
19580	Q31y000	Perinatal apnoeic spells NOS	0	0	0	0	0	0	0	0	0	1	0	0	0	0	0	0	0	0	0	0	0	0							1	0
19581	Q436.00	Fetal and neonatal jaundice, unspecified	0	0	0	0	0	0	0	0	0	1	0	0	0	0	0	0	0	0	0	0	0	0							1	0
19582	Q493.00	Persistent fetal circulation	0	0	0	0	0	0	0	0	0	1	0	0	0	0	0	0	0	0	0	0	0	0							1	0
19583	Q436000	Icterus neonatorum, unspecified	0	0	0	0	0	0	0	0	0	1	0	0	0	0	0	0	0	0	0	0	0	0							1	0
19584	Q401.00	Congenital cytomegalovirus infection	0	0	0	0	0	0	0	0	0	1	0	0	0	0	0	0	0	0	0	0	0	0							1	0
19585	Q483200	Slow feeding in newborn	0	0	0	0	0	0	0	0	0	1	0	0	0	0	0	0	0	0	0	0	0	0							1	0
19586	Q489.00	Acquired periventricular cysts of newborn	0	0	0	0	0	0	0	0	0	1	0	0	0	0	0	0	0	0	0	0	0	0							1	0
19589	639..00	Apgar at 1 minute	0	0	0	0	0	0	0	0	1	0	0	0	0	0	0	0	0	0	0	0	0	0							1	0
19590	62O1.00	Fetal movements felt	0	0	0	1	0	0	0	0	0	0	0	0	0	0	0	0	0	0	0	0	0	0							1	0
19591	62O6.00	Vaginal 'show'	0	0	0	1	0	0	0	0	0	0	0	0	0	0	0	0	0	0	0	0	1	0							1	0
19598	635A.00	Baby premature 37 weeks	0	0	0	0	0	0	0	0	1	0	0	0	0	0	0	0	0	0	0	0	0	0	259	259	259	0			1	1
19599	L340.00	First degree perineal tear during delivery	0	0	0	0	0	0	0	0	1	0	0	0	0	0	0	0	0	0	0	0	0	0							1	0
19600	L341.00	Second degree perineal tear during delivery	0	0	0	0	0	0	0	0	1	0	0	0	0	0	0	0	0	0	0	0	0	0							1	0
19602	L341000	Second degree perineal tear during delivery, unspecified	0	0	0	0	0	0	0	0	1	0	0	0	0	0	0	0	0	0	0	0	0	0							1	0
19603	L340000	First degree perineal tear during delivery, unspecified	0	0	0	0	0	0	0	0	1	0	0	0	0	0	0	0	0	0	0	0	0	0							1	0
19604	L342000	Third degree perineal tear during delivery, unspecified	0	0	0	0	0	0	0	0	1	0	0	0	0	0	0	0	0	0	0	0	0	0							1	0
19605	L341z00	Second degree perineal tear during delivery NOS	0	0	0	0	0	0	0	0	1	0	0	0	0	0	0	0	0	0	0	0	0	0							1	0
19607	L344000	Unspecified perineal laceration during delivery, unspecified	0	0	0	0	0	0	0	0	1	0	0	0	0	0	0	0	0	0	0	0	0	0							1	0
19608	L340z00	First degree perineal tear during delivery NOS	0	0	0	0	0	0	0	0	1	0	0	0	0	0	0	0	0	0	0	0	0	0							1	0
19609	L340600	Vaginal tear during delivery	0	0	0	0	0	0	0	0	1	0	0	0	0	0	0	0	0	0	0	0	0	0							1	0
19619	63A..00	Apgar at 5 minutes	0	0	0	0	0	0	0	0	1	0	0	0	0	0	0	0	0	0	0	0	0	0							1	0
19720	7F25.11	Fetal monitoring	0	0	0	1	0	0	0	0	0	0	0	0	0	0	0	0	0	0	0	0	0	0							1	0
19737	L450.12	Nipple infection - obstetric	0	0	0	0	0	0	0	0	0	0	0	0	0	0	0	0	0	0	0	0	0	1							1	0
19772	62F3.00	A/N amniocentesis - not wanted	0	0	0	1	0	0	0	0	0	0	0	0	0	0	0	0	0	0	0	0	0	0							1	0
19800	584..00	Ultrasound in obstetric diagn.	0	0	0	1	0	0	0	0	0	0	0	0	0	0	0	0	0	0	0	0	0	0							1	0
19947	ZV31.00	[V]Twin, mate live born	0	0	0	0	0	0	0	0	1	0	0	1	0	0	0	0	0	0	0	0	0	0							1	1
20002	7F16000	High forceps cephalic delivery with rotation	0	0	0	0	0	0	0	0	1	0	0	0	0	0	0	0	0	0	0	0	0	0							1	0
20005	Q480.00	Convulsions in newborn	0	0	0	0	0	0	0	0	0	1	0	0	0	0	0	0	0	0	0	0	0	0							1	0
20031	Q4z..00	Other perinatal conditions NOS	0	0	0	0	0	0	0	0	0	1	0	0	0	0	0	0	0	0	0	0	0	0							1	0
20055	L351100	Rupture of uterus during and after labour - delivered	0	0	0	0	0	0	0	0	1	0	0	0	0	0	0	0	0	0	0	0	0	0							1	0
20080	Qz...00	Perinatal conditions NOS	0	0	0	0	0	0	0	0	0	1	0	0	0	0	0	0	0	0	0	0	0	0							1	0
20083	Q450.00	Haemorrhagic disease of the newborn	0	0	0	0	0	0	0	0	0	1	0	0	0	0	0	0	0	0	0	0	0	0							1	0
20098	L412400	Superficial thrombophlebitis in preg/puerperium + p/n comp	0	0	0	0	0	0	0	0	0	1	0	0	0	0	0	0	0	0	0	0	0	0							1	0
20118	62O..12	Static weight gain pregnancy	0	0	0	1	1	0	0	0	0	0	0	0	0	0	0	0	0	0	0	0	0	0							1	0
20151	Q400.00	Congenital rubella	0	0	0	0	0	0	0	0	0	0	0	0	0	0	0	0	0	0	0	0	0	1							1	0
20152	L090y00	Sepsis NOS following abortion/ectopic/molar pregnancy	0	0	0	0	0	0	0	0	0	0	0	0	0	0	0	0	0	0	1	0	0	0							1	0
20165	L363.00	Postpartum coagulation defects	0	0	0	0	0	0	0	0	1	0	0	0	0	0	0	0	0	0	0	0	0	0							1	0
20197	L211.00	Triplet pregnancy	0	0	0	1	1	0	0	0	0	0	0	1	0	0	0	0	0	0	0	0	0	0							1	0
20240	6216.00	Pregnant - planned	0	0	0	1	0	0	0	0	0	0	0	0	0	0	0	0	0	0	0	0	0	0							1	0
20272	279..00	O/E - VE - cervical dilatation	0	0	0	1	0	0	0	0	0	0	0	0	0	0	0	0	0	0	0	0	1	0							1	0
20293	62P6.00	Breast feeding stopped	0	0	0	0	0	0	0	0	0	0	0	0	0	0	0	0	0	0	0	1	0	0							1	0
20307	L091.00	Delayed/excessive haemorrhage following abortive pregnancy	0	0	0	0	0	0	0	0	0	0	0	0	0	0	0	0	0	0	1	0	0	0							1	0
20308	L322.00	Prolonged second stage	0	0	0	0	0	0	0	0	1	0	0	0	0	0	0	0	0	0	0	0	0	0							1	0
20320	Q210.00	Fetal death due to prelabour anoxia	0	0	0	0	0	0	0	0	1	0	1	0	0	0	0	0	0	0	0	0	0	0							1	0
20358	L130000	Mild hyperemesis unspecified	0	0	0	1	1	0	0	0	0	0	0	0	0	0	0	0	0	0	0	0	0	0							1	0
20371	L451.00	Obstetric breast abscess	0	0	0	0	0	0	0	0	0	0	0	0	0	0	0	0	0	0	0	0	0	1							1	0
20383	L452.00	Obstetric nonpurulent mastitis	0	0	0	0	0	0	0	0	0	0	0	0	0	0	0	0	0	0	0	1	0	0							1	0
20401	L241311	Uterine fibroid complicating a/n care, baby not delivered	0	0	0	1	0	0	0	0	0	0	0	0	0	0	0	0	0	0	0	0	0	0							1	0
20425	L395.12	Neville - Barnes forceps delivery	0	0	0	0	0	0	0	0	1	0	0	0	0	0	0	0	0	0	0	0	0	0							1	0
20429	Q11..11	Baby born premature	1	0	0	0	0	0	0	0	1	0	0	0	0	0	0	0	0	0	0	0	0	0	168	258	213	90			1	1
20439	L123.00	Transient hypertension of pregnancy	0	0	0	1	1	0	0	0	0	0	0	0	0	0	0	0	0	0	0	0	0	0							1	0
20478	ZV27200	[V]Twins, both live born	0	0	0	0	0	0	0	0	1	0	0	1	0	0	0	0	0	0	0	0	0	0							1	1
20496	L411.12	Vulval obstetric varicose veins	0	0	0	0	0	0	0	0	0	0	0	0	0	0	0	0	0	0	0	0	0	1							1	0
20499	2734.11	O/E - ROP	0	0	0	1	0	0	0	0	0	0	0	0	0	0	0	0	0	0	0	0	0	0							1	0
20544	Q031611	Fetus/neonate affected-cephalopelvic disproportion lab./del.	0	0	0	0	0	0	0	0	1	0	0	0	0	0	0	0	0	0	0	0	0	0							1	0
20573	Q48D000	[X]Fresh stillbirth	0	0	0	0	0	0	0	0	1	0	1	0	0	0	0	0	0	0	0	0	0	0							1	0
20591	539..00	Abdominal obstetric X-ray	0	0	0	1	0	0	0	0	0	0	0	0	0	0	0	0	0	0	0	0	0	0							1	0
20621	ZV25313	[V]Admission for termination of pregnancy	0	0	0	0	0	0	0	0	0	0	0	0	0	0	1	0	0	0	0	0	0	0							1	0
20623	ZV4J000	[V]Problems related to unwanted pregnancy	0	0	0	1	0	0	0	0	0	0	0	0	0	0	0	0	0	0	0	0	0	0							1	0
20630	L452100	Obstetric nonpurulent mastitis - delivered	0	0	0	0	0	0	0	0	0	1	0	0	0	0	0	0	0	0	0	0	0	0							1	0
20666	7F21.00	Manual removal retained products conception delivered uterus	0	0	0	0	0	0	0	0	1	0	0	0	0	0	0	0	0	0	0	0	0	0							1	0
20718	L412211	Phlebitis - postpartum	0	0	0	0	0	0	0	0	0	1	0	0	0	0	0	0	0	0	0	0	0	0							1	0
20721	7F0..11	Fetus operations	0	0	0	1	1	0	0	0	0	0	0	0	0	0	0	0	0	0	0	0	0	0							1	0
20738	7F19000	Manually assisted vaginal delivery	0	0	0	0	0	0	0	0	1	0	0	0	0	0	0	0	0	0	0	0	0	0							1	0
20793	7N61300	[SO]Placenta	0	0	0	1	1	0	0	0	0	0	0	0	0	0	0	0	0	0	0	0	0	0							1	0
20798	634..00	Sex of baby	0	0	0	0	0	0	0	0	1	0	0	0	0	0	0	0	0	0	0	0	0	0							1	0
20809	L14..00	Early or threatened labour	0	0	0	1	1	0	0	0	0	0	0	0	0	0	0	0	0	0	0	0	0	0							1	0
20826	L241011	Uterine fibroid affecting obstetric care	0	0	0	1	0	0	0	0	0	0	0	0	0	0	0	0	0	0	0	0	0	0							1	0
20850	L244.11	Cystocele in pregnancy, childbirth and the puerperium	0	0	0	0	0	0	0	0	0	0	0	0	0	0	0	0	0	0	0	0	0	1							1	0
20894	Q444.00	Neonatal hypocalcaemia	0	0	0	0	0	0	0	0	0	1	0	0	0	0	0	0	0	0	0	0	0	0							1	0
20907	L244011	Cystocele affecting obstetric care	0	0	0	1	0	0	0	0	0	0	0	0	0	0	0	0	0	0	0	0	0	0							1	0
20910	ZV25311	[V]Admission for termination of pregnancy (TOP)	0	0	0	0	0	0	0	0	0	0	0	0	0	0	1	0	0	0	0	0	0	0							1	0
20933	6776.00	Preg. termination counselling	0	0	0	1	0	0	0	0	0	0	0	0	0	0	1	0	0	0	0	0	0	0							1	0
21119	L182300	Anaemia during pregnancy - baby not yet delivered	0	0	0	1	0	0	0	0	0	0	0	0	0	0	0	0	0	0	0	0	0	0							1	0
21164	Q48y411	Neonatal 'craniotabes'	0	0	0	0	0	0	0	0	0	1	0	0	0	0	0	0	0	0	0	0	0	0							1	0
21179	7F20.00	Instrument removal retained products conception deliv uterus	0	0	0	0	0	0	0	0	1	0	0	0	0	0	0	0	0	0	0	0	0	0							1	0
21196	ZV23.00	[V]High-risk pregnancy supervision	0	0	0	1	0	0	0	0	0	0	0	0	0	0	0	0	0	0	0	0	0	0							1	0
21221	2725.11	O/E - triplet present.	0	0	0	1	0	0	0	0	0	0	0	1	0	0	0	0	0	0	0	0	0	0							1	0
21225	637..00	Birth head circumference	0	0	0	0	0	0	0	0	1	0	0	0	0	0	0	0	0	0	0	0	0	0							1	0
21229	L2A5.00	Abnormal chromosomal and genet find/antenat screen of mother	0	0	0	1	0	0	0	0	0	0	0	0	0	0	0	0	0	0	0	0	0	0							1	0
21325	L312.12	Poor contractions	0	0	0	0	0	0	0	0	1	0	0	0	0	0	0	0	0	0	0	0	0	0							1	0
21345	9N05.00	Seen in postnatal clinic	0	0	0	0	0	0	0	0	0	1	0	0	0	0	0	0	0	0	0	0	0	0							1	0
21377	ZV29111	[V]Neonatal care in SCBU	0	0	0	0	0	0	0	0	0	1	0	0	0	0	0	0	0	0	0	0	0	0							1	0
21382	27B..00	O/E - viable fetus	0	0	0	1	0	0	0	0	0	0	0	0	0	0	0	0	0	0	0	0	0	0							1	0
21438	7E08411	Vacuum termination of pregnancy	0	0	0	0	0	0	0	0	0	0	0	0	0	0	1	0	0	0	0	0	0	0							1	0
21461	Q4...00	Other perinatal conditions	0	0	0	0	0	0	0	0	0	1	0	0	0	0	0	0	0	0	0	0	0	0							1	0
21467	L03y200	Membranous pregnancy	0	0	0	0	0	0	0	0	0	0	0	0	1	0	0	0	0	0	0	0	0	0							1	0
21468	ZV29100	[V]Newborn receiving special care	0	0	0	0	0	0	0	0	0	1	0	0	0	0	0	0	0	0	0	0	0	0							1	0
21472	Q441.00	Neonatal diabetes mellitus	0	0	0	0	0	0	0	0	0	1	0	0	0	0	0	0	0	0	0	0	0	0							1	0
21488	636..11	Birthweight	0	0	0	0	0	0	0	0	1	0	0	0	0	0	0	0	0	0	0	0	0	0							1	0
21526	L123500	Gestational hypertension	0	0	0	1	1	0	0	0	0	0	0	0	0	0	0	0	0	0	0	0	0	0							1	0
21543	622..00	Antenatal care: gravida No.	0	0	0	1	0	0	0	0	0	0	0	0	0	0	0	0	0	0	0	0	0	0							1	0
21554	7F16900	Kielland forceps cephalic delivery with rotation	0	0	0	0	0	0	0	0	1	0	0	0	0	0	0	0	0	0	0	0	0	0							1	0
21577	L46zz00	Disorder of lactation NOS	0	0	0	0	0	0	0	0	0	0	0	0	0	0	0	0	0	0	0	0	0	1							1	0
21626	63E1.00	Spontaneous onset of labour	0	0	0	0	0	0	0	0	1	0	0	0	0	0	0	0	0	0	0	0	0	0							1	0
21722	1514.00	Estimated date of confinement	0	0	0	0	0	0	0	1	0	0	0	0	0	0	0	0	0	0	0	0	0	0							1	0
21805	L097300	Readmission for retained produc of concept, unspec abortion	0	0	0	0	0	0	0	0	0	0	0	0	0	0	0	0	0	0	1	0	0	0							1	0
21839	Q480.11	Fits in newborn	0	0	0	0	0	0	0	0	0	1	0	0	0	0	0	0	0	0	0	0	0	0							1	0
21849	L031.00	Tubal pregnancy	0	0	0	0	0	0	0	0	0	0	0	0	1	0	0	0	0	0	0	0	0	0							1	0
21880	Q466.00	Other meconium obstruction	0	0	0	0	0	0	0	0	0	1	0	0	0	0	0	0	0	0	0	0	0	0							1	0
21893	L510.00	Maternal care for hydrops fetalis	0	0	0	1	0	0	0	0	0	0	0	0	0	0	0	0	0	0	0	0	0	0							1	0
21915	Z254100	Deliveries by forceps - delivered	0	0	0	0	0	0	0	0	1	0	0	0	0	0	0	0	0	0	0	0	0	0							1	0
21931	L245.00	Cervical incompetence	0	0	0	1	1	0	0	0	0	0	0	0	0	0	0	0	0	0	0	0	0	0							1	0
21957	62I..11	AFP test - antenatal	0	0	0	1	0	0	0	0	0	0	0	0	0	0	0	0	0	0	0	0	0	0							1	0
21958	62E3.11	Intends to breast feed	0	0	0	1	1	0	0	0	0	0	0	0	0	0	0	0	0	0	0	0	0	0							1	0
21988	Q464.00	Perinatal necrotising enterocolitis	0	0	0	0	0	0	0	0	0	1	0	0	0	0	0	0	0	0	0	0	0	0							1	0
22031	Q40y200	Septicaemia of newborn	0	0	0	0	0	0	0	0	0	1	0	0	0	0	0	0	0	0	0	0	0	0							1	0
22032	Q100.00	Fetus small-for-dates, without mention of malnutrition	0	0	0	1	0	0	0	0	0	0	0	0	0	0	0	0	0	0	0	0	0	0							1	0
22096	Q201.00	Scalp injuries due to birth trauma	0	0	0	0	0	0	0	0	0	1	0	0	0	0	0	0	0	0	0	0	0	0							1	0
22115	7F10.00	Surgical induction of labour	0	0	0	0	0	0	0	0	1	0	0	0	0	0	0	0	0	0	0	0	0	0							1	0
22183	957..11	Prescription exempt form-preg	0	0	0	1	1	0	0	0	0	0	0	0	0	0	0	0	0	0	0	0	0	0							1	0
22193	Z229100	Intrauterine pregnancy	0	0	0	1	0	0	0	0	0	0	0	0	0	0	0	0	0	0	0	0	0	0							1	0
22215	Z22A200	High risk pregnancy	0	0	0	1	0	0	0	0	0	0	0	0	0	0	0	0	0	0	0	0	0	0							1	0
22261	Z241100	Onset of labour induced	0	0	0	0	0	0	0	0	1	0	0	0	0	0	0	0	0	0	0	0	0	0							1	0
22379	L04z.00	Spontaneous abortion NOS	0	0	0	0	0	0	0	0	0	0	0	0	0	1	0	0	0	0	0	0	0	0							1	0
22385	Z22C300	Length of gestation	0	0	0	1	1	0	0	0	0	0	0	0	0	0	0	0	0	0	0	0	0	0							1	0
22408	Z251.00	Mother delivered	0	0	0	0	0	0	0	0	1	0	0	0	0	0	0	0	0	0	0	0	0	0							1	0
22426	Z6U4.00	Breathing awareness for childbirth	0	0	0	1	0	0	0	0	0	0	0	0	0	0	0	0	0	0	0	0	0	0							1	0
22460	7F23500	Repair of ruptured uterus	0	0	0	0	0	0	0	0	1	0	0	0	0	0	0	0	0	0	0	0	0	0							1	0
22491	Ly1..00	Spontaneous breech delivery	0	0	0	0	0	0	0	0	1	0	0	0	0	0	0	0	0	0	0	0	0	0							1	0
22498	Z253.12	Rate of delivery	0	0	0	0	0	0	0	0	1	0	0	0	0	0	0	0	0	0	0	0	0	0							1	0
22527	L221.00	Cephalic version NOS	0	0	1	1	1	0	0	0	0	0	0	0	0	0	0	0	0	0	0	0	0	0	252	294	273	42			1	0
22557	Z22B100	Single pregnancy	0	0	0	1	0	0	0	0	0	0	0	0	0	0	0	0	0	0	0	0	0	0							1	0
22584	L243.00	Retroverted incarcerated gravid uterus	0	0	0	1	1	0	0	0	0	0	0	0	0	0	0	0	0	0	0	0	0	0							1	0
22597	Z264A00	Fresh meconium staining liquor	0	0	0	0	0	0	0	0	1	0	0	0	0	0	0	0	0	0	0	0	0	0							1	0
22613	Z248.00	Normal labour	0	0	0	0	0	0	0	0	1	0	0	0	0	0	0	0	0	0	0	0	0	0							1	0
22765	L355.12	Urethra injury - obstetric	0	0	0	0	0	0	0	0	1	0	0	0	0	0	0	0	0	0	0	0	0	0							1	0
22775	L11y.00	Other antepartum haemorrhage	0	0	0	1	1	0	0	0	0	0	0	0	0	0	0	0	0	0	0	0	0	0							1	0
22815	275..00	O/E - fetal movements	0	0	0	1	0	0	0	0	0	0	0	0	0	0	0	0	0	0	0	0	0	0							1	0
22975	62B3.00	G.P. unit delivery booking	0	0	0	1	0	0	0	0	0	0	0	0	0	0	0	0	0	0	0	0	0	0							1	0
22976	62B2.00	Home delivery booked	0	0	0	1	0	0	0	0	0	0	0	0	0	0	0	0	0	0	0	0	0	0							1	0
22983	62R2.00	P/N - second day visit	0	0	0	0	0	0	0	0	0	1	0	0	0	0	0	0	0	0	0	0	0	0					2	2	1	1
22984	62R3.00	P/N - third day visit	0	0	0	0	0	0	0	0	0	1	0	0	0	0	0	0	0	0	0	0	0	0					3	3	1	1
22985	62R4.00	P/N - fourth day visit	0	0	0	0	0	0	0	0	0	1	0	0	0	0	0	0	0	0	0	0	0	0					4	4	1	1
22986	62R5.00	P/N - fifth day visit	0	0	0	0	0	0	0	0	0	1	0	0	0	0	0	0	0	0	0	0	0	0					5	5	1	1
22987	62S3.00	Maternal P/N exam. refused	0	0	0	0	0	0	0	0	0	0	0	0	0	0	0	0	0	0	0	1	0	0							1	0
22988	62S2.00	Maternal P/N exam. offered	0	0	0	0	0	0	0	0	0	1	0	0	0	0	0	0	0	0	0	0	0	0							1	0
22989	62R6.00	P/N - sixth day visit	0	0	0	0	0	0	0	0	0	1	0	0	0	0	0	0	0	0	0	0	0	0					6	6	1	1
23008	Q....00	Perinatal conditions	0	0	0	0	0	0	0	0	0	1	0	0	0	0	0	0	0	0	0	0	0	0							1	0
23009	Q213.11	Fetal distress in labour - liveborn	0	0	0	0	0	0	0	0	1	0	0	0	0	0	0	0	0	0	0	0	0	0							1	0
23013	6231.00	A/N care: uncertain dates	0	0	0	1	0	0	0	0	0	0	0	0	0	0	0	0	0	0	0	0	0	0							1	0
23015	6334.00	Twins - 1 still + 1 live born	0	0	0	0	0	0	0	0	1	0	1	1	0	0	0	0	0	0	0	0	0	0							1	1
23169	539Z.00	Abdominal obstetric X-ray NOS	0	0	0	1	0	0	0	0	0	0	0	0	0	0	0	0	0	0	0	0	0	0							1	0
23184	L261.11	Anti-D antibodies	0	0	0	1	1	0	0	0	0	0	0	0	0	0	0	0	0	0	0	0	0	0							1	0
23209	63CE.12	Heterozygous twin	0	0	0	0	0	0	0	0	0	0	0	1	0	0	0	0	0	0	0	0	0	0							0	1
23265	4444.00	Serum oestriol level	0	0	0	1	0	0	0	0	0	0	0	0	0	0	0	0	0	0	0	0	0	0							1	0
23316	L140.11	False labour	0	0	0	1	0	0	0	0	0	0	0	0	0	0	0	0	0	0	0	0	0	0							1	0
23330	6312.00	GP unit birth	0	0	0	1	1	0	0	0	0	0	0	0	0	0	0	0	0	0	0	0	0	0							1	0
23334	L162.11	Albuminuria in pregnancy without hypertension	0	0	0	1	1	0	0	0	0	0	0	0	0	0	0	0	0	0	0	0	0	0							1	0
23341	Q122.00	Postmature infant - greater than 42 weeks gestation, unspec	0	1	0	0	0	0	0	0	1	0	0	0	0	0	0	0	0	0	0	0	0	0	294	294	294	0			1	1
23348	L37z.00	Retained placenta or membranes with no haemorrhage NOS	0	0	0	0	0	0	0	0	1	0	0	0	0	0	0	0	0	0	0	0	0	0							1	0
23357	7E0B100	Intraamniotic injection of abortifacient NEC	0	0	0	0	0	0	0	0	0	0	0	0	0	0	1	0	0	0	0	0	0	0							1	0
23362	L312.11	Atony of uterus	0	0	0	0	0	0	0	0	1	0	0	0	0	0	0	0	0	0	0	0	0	0							1	0
23372	L295.00	Elderly primigravida	0	0	0	1	1	0	0	0	0	0	0	0	0	0	0	0	0	0	0	0	0	0							1	0
23373	L150.00	Post-term pregnancy	0	1	1	1	1	0	0	0	0	0	0	0	0	0	0	0	0	0	0	0	1	0	287	294	290.5	7			1	0
23379	L304100	Persistent occipitopost/occipitoant position - delivered	0	0	0	0	0	0	0	0	1	0	0	0	0	0	0	0	0	0	0	0	0	0							1	0
23394	7F16300	Mid forceps cephalic delivery NEC	0	0	0	0	0	0	0	0	1	0	0	0	0	0	0	0	0	0	0	0	0	0							1	0
23418	L28y.13	Amniotic fluid leaking	0	0	0	1	1	0	0	0	0	0	0	0	0	0	0	0	0	0	0	0	0	0							1	0
23419	Q314.00	Primary atelectasis	0	0	0	0	0	0	0	0	0	1	0	0	0	0	0	0	0	0	0	0	0	0							1	0
23421	615C.00	IUD failure - pregnant	0	0	0	1	0	0	0	0	0	0	0	0	0	0	0	0	0	0	0	0	0	0							1	0
23422	Q406100	Neonatal conjunctivitis	0	0	0	0	0	0	0	0	0	1	0	0	0	0	0	0	0	0	0	0	0	0							1	0
23438	L2z..00	Risk factors in pregnancy NOS	0	0	0	1	1	0	0	0	0	0	0	0	0	0	0	0	0	0	0	0	0	0							1	0
23447	Q200000	Cerebral haemorrhage unspecified, due to birth trauma	0	0	0	0	0	0	0	0	0	1	0	0	0	0	0	0	0	0	0	0	0	0							1	0
23456	L412.00	Superficial thrombophlebitis in pregnancy and the puerperium	0	0	0	0	0	0	0	0	0	0	0	0	0	0	0	0	0	0	0	0	0	1							1	0
23483	Q023.00	Fetus or neonate affected by placental transfusion syndrome	0	0	0	0	0	0	0	0	0	0	0	0	0	0	0	0	0	0	0	0	0	1							1	0
23485	L17..00	Infective/parasitic disease in preg/childbirth/puerperium	0	0	0	0	0	0	0	0	0	0	0	0	0	0	0	0	0	0	0	0	0	1							1	0
23495	L265.00	Small-for-dates fetus in pregnancy	0	0	0	1	0	0	0	0	0	0	0	0	0	0	0	0	0	0	0	0	0	0							1	0
23525	L141.00	Other threatened labour	0	0	0	1	0	0	0	0	0	0	0	0	0	0	0	0	0	0	0	0	0	0							1	0
23548	L301.00	Obstructed labour caused by bony pelvis	0	0	0	0	0	0	0	0	1	0	0	0	0	0	0	0	0	0	0	0	0	0							1	0
23549	L31z.00	Abnormality of forces of labour NOS	0	0	0	0	0	0	0	0	1	0	0	0	0	0	0	0	0	0	0	0	0	0							1	0
23565	L25..00	Known or suspected fetal abnormality	0	0	0	1	1	0	0	0	0	0	0	0	0	0	0	0	0	0	0	0	0	0							1	0
23566	Q490.00	Neonatal cardiac failure	0	0	0	0	0	0	0	0	0	1	0	0	0	0	0	0	0	0	0	0	0	0							1	0
23583	L112100	Placental abruption - delivered	0	0	0	0	0	0	0	0	1	0	0	0	0	0	0	0	0	0	0	0	0	0							1	0
23588	L414200	Postnatal deep vein thrombosis with postnatal complication	0	0	0	0	0	0	0	0	0	1	0	0	0	0	0	0	0	0	0	0	0	0							1	0
23590	L300.00	Obstructed labour due to fetal malposition	0	0	0	0	0	0	0	0	1	0	0	0	0	0	0	0	0	0	0	0	0	0							1	0
23617	L22..00	Malposition and malpresentation of fetus	0	0	0	1	0	0	0	0	0	0	0	0	0	0	0	0	0	0	0	0	0	0							1	0
23642	Eu53z00	[X]Puerperal mental disorder, unspecified	0	0	0	0	0	0	0	0	0	1	0	0	0	0	0	0	0	0	0	0	0	0							1	0
23664	63E..00	Labour details	0	0	0	0	0	0	0	0	1	0	0	0	0	0	0	0	0	0	0	0	0	0							1	0
23667	L413.00	Antenatal deep vein thrombosis	0	0	0	1	1	0	0	0	0	0	0	0	0	0	0	0	0	0	0	0	0	0							1	0
23670	Q111.00	Premature - weight 1000g-2499g or gestation of 28-37weeks	1	0	0	0	0	0	0	0	1	0	0	0	0	0	0	0	0	0	0	0	0	0	196	258	227	62			1	1
23674	L291.11	Failed medical induction of labour	0	0	0	0	0	0	0	0	1	0	0	0	0	0	0	0	0	0	0	0	0	0							1	0
23691	L172.00	Other venereal diseases in pregnancy/childbirth/puerperium	0	0	0	0	0	0	0	0	0	0	0	0	0	0	0	0	0	0	0	0	0	1							1	0
23693	L097100	Readmission for retained produc of concept, legal abortion	0	0	0	0	0	0	0	0	0	0	0	0	0	0	1	0	0	0	0	0	0	0							1	0
23722	13S..11	Maternity allowances	0	0	0	0	0	0	0	0	0	0	0	0	0	0	0	0	0	0	0	0	0	1							1	0
23751	L266.00	Large-for-dates fetus in pregnancy	0	0	0	1	1	0	0	0	0	0	0	0	0	0	0	0	0	0	0	0	0	0							1	0
23791	L38A.00	Failed or difficult intubation during labour and delivery	0	0	0	0	0	0	0	0	1	0	0	0	0	0	0	0	0	0	0	0	0	0							1	0
23800	7F23.11	Immediate repair of obstetric tear	0	0	0	0	0	0	0	0	1	0	0	0	0	0	0	0	0	0	0	0	0	0							1	0
23831	ZV22y00	[V]Other specified pregnant state	0	0	0	1	0	0	0	0	0	0	0	0	0	0	0	0	0	0	0	0	0	0							1	0
23840	L090z00	Septicaemia NOS following abortive pregnancy	0	0	0	0	0	0	0	0	0	0	0	0	0	0	0	0	0	0	1	0	0	0							1	0
23866	7F1B100	Symphysiotomy to facilitate delivery	0	0	0	0	0	0	0	0	1	0	0	0	0	0	0	0	0	0	0	0	0	0							1	0
23876	Q487.00	Umbilical polyp of newborn	0	0	0	0	0	0	0	0	0	1	0	0	0	0	0	0	0	0	0	0	0	0							1	0
23890	Q207200	Peripheral nerve injury due to birth trauma	0	0	0	0	0	0	0	0	0	1	0	0	0	0	0	0	0	0	0	0	0	0							1	0
23926	Q110.11	Immature baby	1	0	0	0	0	0	0	0	0	1	0	0	0	0	0	0	0	0	0	0	0	0	168	258	213	90			1	1
23944	62O5.00	Spontaneous membrane rupture	0	0	0	0	0	0	0	0	1	0	0	0	0	0	0	0	0	0	0	0	0	0							1	0
23945	PK80.00	Fetal alcohol syndrome	0	0	0	1	1	0	0	0	0	0	0	0	0	0	0	0	0	0	0	0	0	0							1	0
23994	7F15100	Assisted breech delivery	0	0	0	0	0	0	0	0	1	0	0	0	0	0	0	0	0	0	0	0	0	0							1	0
23995	L15..11	Post-term pregnancy	0	1	1	1	1	0	0	0	0	0	0	0	0	0	0	0	0	0	0	0	1	0	287	294	290.5	7			1	0
24006	L466100	Galactorrhoea in pregnancy and the puerperium - delivered	0	0	0	0	0	0	0	0	0	1	0	0	0	0	0	0	0	0	0	0	0	0							1	0
24018	L442.00	Obstetric perineal wound disruption	0	0	0	0	0	0	0	0	0	1	0	0	0	0	0	0	0	0	0	0	0	0							1	0
24027	2684.00	O/E - VE - gravid uterus	0	0	0	1	0	0	0	0	0	0	0	0	0	0	0	0	0	0	0	0	0	0							1	0
24038	13S..00	Pregnancy benefits	0	0	0	1	1	0	0	0	0	0	0	0	0	0	0	0	0	0	0	0	0	0							1	0
24046	L420.00	Puerperal pyrexia of unknown origin	0	0	0	0	0	0	0	0	0	1	0	0	0	0	0	0	0	0	0	0	0	0							1	0
24063	62O7.00	Pregnancy prolonged - 41 weeks	0	1	1	1	1	0	0	0	0	0	0	0	0	0	0	0	0	0	0	0	1	0	287	287	287	0			1	0
24067	L110.00	Placenta praevia without haemorrhage	0	0	0	1	1	0	0	0	0	0	0	0	0	0	0	0	0	0	0	0	0	0							1	0
24073	2723.00	O/E - oblique lie	0	0	0	1	0	0	0	0	0	0	0	0	0	0	0	0	0	0	0	0	0	0							1	0
24089	L356z00	Obstetric damage to pelvic joints and ligaments NOS	0	0	0	0	0	0	0	0	0	0	0	0	0	0	0	0	0	0	0	0	0	1							1	0
24170	L15..00	Prolonged or post-term pregnancy	0	1	1	1	1	0	0	0	0	0	0	0	0	0	0	0	0	0	0	0	1	0	287	294	290.5	7			1	0
24184	M261700	Acne neonatorum	0	0	0	0	0	0	0	0	0	1	0	0	0	0	0	0	0	0	0	0	0	0							1	0
24214	62A1.00	A/N care from G.P.	0	0	0	1	0	0	0	0	0	0	0	0	0	0	0	0	0	0	0	0	0	0							1	0
24219	62A..00	A/N care provider	0	0	0	1	0	0	0	0	0	0	0	0	0	0	0	0	0	0	0	0	0	0							1	0
24236	62AZ.00	A/N care provider NOS	0	0	0	1	0	0	0	0	0	0	0	0	0	0	0	0	0	0	0	0	0	0							1	0
24239	A984011	Ophthalmia neonatorum - gonococcal	0	0	0	0	0	0	0	0	0	1	0	0	0	0	0	0	0	0	0	0	0	0							1	0
24243	L263400	Labour and delivery complic by meconium in amniotic fluid	0	0	0	0	0	0	0	0	1	0	0	0	0	0	0	0	0	0	0	0	0	0							1	0
24303	9Ea..00	Reason for termination of pregnancy	0	0	0	0	0	0	0	0	0	0	0	0	0	0	1	0	0	0	0	0	0	0							1	0
24373	L37..00	Retained placenta or membranes with no haemorrhage	0	0	0	0	0	0	0	0	1	0	0	0	0	0	0	0	0	0	0	0	0	0							1	0
24407	L42..00	Puerperal pyrexia of unknown origin	0	0	0	0	0	0	0	0	0	1	0	0	0	0	0	0	0	0	0	0	0	0							1	0
24433	7N61400	[SO]Amniotic membrane	0	0	0	1	0	0	0	0	0	0	0	0	0	0	0	0	0	0	0	0	0	0							1	0
24447	7F25.13	Monitoring during labour	0	0	0	0	0	0	0	0	1	0	0	0	0	0	0	0	0	0	0	0	0	0							1	0
24480	64B3.00	Birth exam. abnormal -for obs.	0	0	0	0	0	0	0	0	1	0	0	0	0	0	0	0	0	0	0	0	0	0							1	0
24518	Z22AE00	Baby overdue	0	0	1	1	1	0	0	0	0	0	0	0	0	0	0	0	0	0	0	0	1	0	294	294	294	0			1	0
24521	L1A..00	Sublux of symphysis pubis in preg childbirth and puerp	0	0	0	0	0	0	0	0	0	0	0	0	0	0	0	0	0	0	0	0	0	1							1	0
24599	Z271G11	Type 1 dip	0	0	0	1	0	0	0	0	0	0	0	0	0	0	0	0	0	0	0	0	0	0							1	0
24600	7E07112	Curette of retained products of conception from uterus NEC	0	0	0	0	0	0	0	0	0	0	0	0	0	0	0	0	0	0	1	0	0	0							1	0
24603	L10y.00	Other haemorrhage in early pregnancy	0	0	0	1	1	0	0	0	0	0	0	0	0	0	0	0	0	0	0	0	0	0							1	0
24604	M054.00	Impetigo neonatorum	0	0	0	0	0	0	0	0	0	1	0	0	0	0	0	0	0	0	0	0	0	0							1	0
24642	7F04200	Percutaneous sampling of chorionic villus	0	0	0	1	0	0	0	0	0	0	0	0	0	0	0	0	0	0	0	0	0	0							1	0
24701	2754.00	O/E - fetus very active	0	0	0	1	0	0	0	0	0	0	0	0	0	0	0	0	0	0	0	0	0	0							1	0
24780	Z265200	Umbilical cord problem	0	0	0	1	1	0	0	0	0	0	0	0	0	0	0	0	0	0	0	0	0	0							1	0
24792	Q31y611	Neonatal apnoeic attack	0	0	0	0	0	0	0	0	0	1	0	0	0	0	0	0	0	0	0	0	0	0							1	0
24823	7F10100	Hindwater rupture of amniotic membrane	0	0	0	0	0	0	0	0	1	0	0	0	0	0	0	0	0	0	0	0	0	0							1	0
24850	L44y000	Other complications of the puerperium unspecified	0	0	0	0	0	0	0	0	0	1	0	0	0	0	0	0	0	0	0	0	0	0							1	0
24903	Z234200	Gravid uterus small-for-dates	0	0	0	1	0	0	0	0	0	0	0	0	0	0	0	0	0	0	0	0	0	0							1	0
24927	Eu53.00	[X]Mental and behav disorders assoc with the puerperium NEC	0	0	0	0	0	0	0	0	0	1	0	0	0	0	0	0	0	0	0	0	0	0							1	0
24940	L01..00	Other abnormal product of conception	0	0	0	0	0	0	0	0	0	0	0	0	0	0	0	0	0	0	1	0	0	0							1	0
24944	L163300	Pregnancy care of habitual aborter	0	0	0	1	0	0	0	0	0	0	0	0	0	0	0	0	0	0	0	0	0	0							1	0
24951	L18C.00	Endocrine nutrition+metab dis complic pregn,childbirth+puerp	0	0	0	0	0	0	0	0	0	0	0	0	0	0	0	0	0	0	0	0	0	1							1	0
25004	L290.00	Failed mechanical induction	0	0	0	0	0	0	0	0	1	0	0	0	0	0	0	0	0	0	0	0	0	0							1	0
25028	L09z.00	Complication NOS following abortion/ectopic/molar pregnancy	0	0	0	0	0	0	0	0	0	0	0	0	0	0	0	0	0	0	1	0	0	0							1	0
25037	Q121.00	Other 'large-for-dates' infant	0	0	0	0	0	0	0	0	0	1	0	0	0	0	0	0	0	0	0	0	0	0							1	0
25091	Z23AP00	Premature uterine contraction	0	0	0	1	0	0	0	0	0	0	0	0	0	0	0	0	0	0	0	0	0	0							1	0
25112	Z241.00	Labour established	0	0	0	0	0	0	0	0	1	0	0	0	0	0	0	0	0	0	0	0	0	0							1	0
25130	Z262R00	Placenta problem	0	0	0	1	1	0	0	0	0	0	0	0	0	0	0	0	0	0	0	0	0	0							1	0
25131	Z22AD11	Reported conception - pregnancy	0	0	0	1	0	0	0	0	0	0	0	0	0	0	0	0	0	0	0	0	0	0							1	0
25153	2753.00	O/E - fetal movements felt	0	0	0	1	0	0	0	0	0	0	0	0	0	0	0	0	0	0	0	0	0	0							1	0
25154	2725.12	O/E - twin presentation	0	0	0	1	0	0	0	0	0	0	0	1	0	0	0	0	0	0	0	0	0	0							1	0
25157	L142100	Early onset of delivery - delivered	0	0	0	0	0	0	0	0	1	0	0	0	0	0	0	0	0	0	0	0	0	0							1	0
25223	L396.00	Vacuum extractor delivery	0	0	0	0	0	0	0	0	1	0	0	0	0	0	0	0	0	0	0	0	0	0							1	0
25230	9Ea2.00	Less 24 wk involv risk injury physic/mentl health preg woman	0	0	0	1	0	0	0	0	0	0	0	0	0	0	0	0	0	0	0	0	0	0	28	167	97.5	139			1	0
25238	ZRBY.11	EPDS - Edinburgh postnatal depression scale	0	0	0	0	0	0	0	0	0	0	0	0	0	0	0	0	0	0	0	1	0	0							1	0
25304	Q402300	Congenital toxoplasmosis	0	0	0	0	0	0	0	0	0	0	0	0	0	0	0	0	0	0	0	0	0	1							1	0
25331	62O6.11	Vaginal 'show' - A/N	0	0	0	1	0	0	0	0	0	0	0	0	0	0	0	0	0	0	0	0	1	0							1	0
25332	Z234100	Gravid uterus large-for-dates	0	0	0	1	0	0	0	0	0	0	0	0	0	0	0	0	0	0	0	0	0	0							1	0
25391	62I..12	Alpha-feto protein test - A/N	0	0	0	1	0	0	0	0	0	0	0	0	0	0	0	0	0	0	0	0	0	0							1	0
25415	Q411.00	Perinatal intraventricular haemorrhage	0	0	0	0	0	0	0	0	0	1	0	0	0	0	0	0	0	0	0	0	0	0							1	0
25428	Z246211	Start of labour	0	0	0	0	0	0	0	0	1	0	0	0	0	0	0	0	0	0	0	0	0	0							1	0
25501	Z22A100	Low risk pregnancy	0	0	0	1	0	0	0	0	0	0	0	0	0	0	0	0	0	0	0	0	0	0							1	0
25545	Z212300	Delivery place booked	0	0	0	1	0	0	0	0	0	0	0	0	0	0	0	0	0	0	0	0	0	0							1	0
25565	9511.00	FP24 signed by patient	0	0	0	1	1	0	0	0	0	0	0	0	0	0	0	0	0	0	0	0	0	0							1	0
25605	L100z00	Threatened abortion NOS	0	0	0	1	0	0	0	0	0	0	0	0	0	0	0	0	0	0	0	0	0	0							1	0
25614	9592.00	GMS2 claim completed by Dr.	0	0	0	1	1	0	0	0	0	0	0	0	0	0	0	0	0	0	0	0	0	0							1	0
25648	9514.00	FP24 sent to FPC	0	0	0	1	1	0	0	0	0	0	0	0	0	0	0	0	0	0	0	0	0	0							1	0
25681	Z257.13	SVD - Spontaneous vaginal delivery	0	0	0	0	0	0	0	0	1	0	0	0	0	0	0	0	0	0	0	0	0	0							1	0
25713	Z262M00	Placenta offensive odour	0	0	0	0	0	0	0	0	1	0	0	0	0	0	0	0	0	0	0	0	0	0							1	0
25731	Z27..00	Obstetric investigative observation	0	0	0	1	0	0	0	0	0	0	0	0	0	0	0	0	0	0	0	0	0	0							1	0
25759	L411.00	VV's of perineum/vulva in pregnancy/puerperium	0	0	0	0	0	0	0	0	0	0	0	0	0	0	0	0	0	0	0	0	0	1							1	0
25872	L16yz00	Other pregnancy complication NOS	0	0	0	1	1	0	0	0	0	0	0	0	0	0	0	0	0	0	0	0	0	0							1	0
25875	Z234400	Fundal height high for dates	0	0	0	1	0	0	0	0	0	0	0	0	0	0	0	0	0	0	0	0	0	0							1	0
25883	L071y00	Unspecified incomplete abortion + no mention of complication	0	0	0	0	0	0	0	0	0	0	0	0	0	0	0	0	0	0	1	0	0	0							1	0
26023	L411300	VV's of perineum/vulva in pregnancy/puerperium + a/n comp	0	0	0	0	0	0	0	0	0	0	0	0	0	0	0	0	0	0	0	0	0	1							1	0
26025	L284.12	Chorioamnionitis	0	0	0	1	1	0	0	0	0	0	0	0	0	0	0	0	0	0	0	0	0	0							1	0
26055	L263A00	Maternal care for fetal bradycardia during pregnancy	0	0	0	1	0	0	0	0	0	0	0	0	0	0	0	0	0	0	0	0	0	0							1	0
26067	Q205.00	Facial nerve palsy due to birth trauma	0	0	0	0	0	0	0	0	0	1	0	0	0	0	0	0	0	0	0	0	0	0							1	0
26201	Z22AC00	Pregnancy with uncertain dates	0	0	0	1	0	0	0	0	0	0	0	0	0	0	0	0	0	0	0	0	0	0							1	0
26286	L18A000	Cholestasis of pregnancy	0	0	0	1	1	0	0	0	0	0	0	0	0	0	0	0	0	0	0	0	0	0							1	0
26357	ZL33100	Under care of community-based midwife	0	0	0	0	0	0	0	0	0	0	0	0	0	0	0	0	0	0	0	0	0	1							1	0
26360	Z2C1.00	Able to perform breast-feeding	0	0	0	0	0	0	0	0	0	0	0	0	0	0	0	0	0	0	0	1	0	0							1	0
26369	Z263E12	ROM - Ruptured membranes	0	0	0	0	0	0	0	0	1	0	0	0	0	0	0	0	0	0	0	0	0	0							1	0
26401	Q214.11	Fetal distress, unspecified when, liveborn	0	0	0	0	0	0	0	0	1	0	0	0	0	0	0	0	0	0	0	0	0	0							1	0
26407	9542.00	Mat B1 signed	0	0	0	1	1	0	0	0	0	0	0	0	0	0	0	0	0	0	0	0	0	0							1	0
26549	62B1.00	Delivery: no place booked	0	0	0	1	0	0	0	0	0	0	0	0	0	0	0	0	0	0	0	0	0	0							1	0
26550	62A2.00	A/N care from consultant	0	0	0	1	0	0	0	0	0	0	0	0	0	0	0	0	0	0	0	0	0	0							1	0
26551	62NE.00	A/N 39 week examination	0	0	1	1	0	0	0	0	0	0	0	0	0	0	0	0	0	0	0	0	1	0	273	273	273	0			1	0
26552	62NC.00	A/N 37 week examination	0	0	1	1	0	0	0	0	0	0	0	0	0	0	0	0	0	0	0	0	0	0	259	259	259	0			1	0
26553	62ND.00	A/N 38 week examination	0	0	1	1	0	0	0	0	0	0	0	0	0	0	0	0	0	0	0	0	0	0	266	266	266	0			1	0
26554	62N6.00	A/N 28 week examination	0	0	1	1	0	0	0	0	0	0	0	0	0	0	0	0	0	0	0	0	0	0	196	196	196	0			1	0
26555	62X0.00	Gestation <24 weeks	0	0	0	1	0	0	0	0	0	0	0	0	0	0	0	0	0	0	0	0	0	0	28	167	97.5	139			1	0
26556	62X2.00	Gestation >24 weeks	0	0	0	1	0	0	0	0	0	0	0	0	0	0	0	0	0	0	0	0	0	0	169	294	231.5	125			1	0
26557	64DZ.00	Child 6 week exam. NOS	0	0	0	0	0	0	0	0	0	1	0	0	0	0	0	0	0	0	0	0	0	0					42	42	1	1
26561	64D4.00	Child 6 week exam. normal	0	0	0	0	0	0	0	0	0	1	0	0	0	0	0	0	0	0	0	0	0	0					42	42	1	1
26567	64D6.00	6 week exam.abnormal -referred	0	0	0	0	0	0	0	0	0	1	0	0	0	0	0	0	0	0	0	0	0	0					42	42	1	1
26572	64a4.00	Child 8 week exam. normal	0	0	0	0	0	0	0	0	0	1	0	0	0	0	0	0	0	0	0	0	0	0					56	56	1	1
26575	64D3.00	Child 6 week exam.not attended	0	0	0	0	0	0	0	0	0	0	0	0	0	0	0	0	0	0	0	1	0	0							1	0
26579	64a6.00	8 week exam.abnormal -referred	0	0	0	0	0	0	0	0	0	1	0	0	0	0	0	0	0	0	0	0	0	0					56	56	1	1
26586	64D5.00	6 week exam.abnormal -for obs.	0	0	0	0	0	0	0	0	0	1	0	0	0	0	0	0	0	0	0	0	0	0					42	42	1	1
26589	64BZ.00	Child exam. - birth NOS	0	0	0	0	0	0	0	0	1	0	0	0	0	0	0	0	0	0	0	0	0	0							1	0
26609	62R7.00	P/N - seventh day visit	0	0	0	0	0	0	0	0	0	1	0	0	0	0	0	0	0	0	0	0	0	0					7	7	1	1
26610	62R8.00	P/N - eighth day visit	0	0	0	0	0	0	0	0	0	1	0	0	0	0	0	0	0	0	0	0	0	0					8	8	1	1
26611	62RA.00	P/N - tenth day visit	0	0	0	0	0	0	0	0	0	1	0	0	0	0	0	0	0	0	0	0	0	0					10	10	1	1
26631	Q000.00	Fetus or neonate affected by maternal hypertensive disease	0	0	0	0	0	0	0	0	0	0	0	0	0	0	0	0	0	0	0	0	0	1							1	0
26661	63CC.00	Difficult to establish feeding	0	0	0	0	0	0	0	0	0	1	0	0	0	0	0	0	0	0	0	0	0	0							1	0
26662	6364.00	Baby BW = 25%-49% (3150-3449g)	0	0	0	0	0	0	0	0	1	0	0	0	0	0	0	0	0	0	0	0	0	0							1	0
26663	638..00	Birth length	0	0	0	0	0	0	0	0	1	0	0	0	0	0	0	0	0	0	0	0	0	0							1	0
26677	Q413.00	Umbilical haemorrhage after birth	0	0	0	0	0	0	0	0	0	1	0	0	0	0	0	0	0	0	0	0	0	0							1	0
26678	Q406411	Neonatal dacryocystitis due to staphylococcus	0	0	0	0	0	0	0	0	0	1	0	0	0	0	0	0	0	0	0	0	0	0							1	0
26680	Q48..00	Other and ill-defined perinatal conditions	0	0	0	0	0	0	0	0	0	1	0	0	0	0	0	0	0	0	0	0	0	0							1	0
26682	Q404.00	Omphalitis of the newborn	0	0	0	0	0	0	0	0	0	1	0	0	0	0	0	0	0	0	0	0	0	0							1	0
26683	Q110.00	Very premature - less than 1000g or less than 28 weeks	1	0	0	0	0	0	0	0	1	0	0	0	0	0	0	0	0	0	0	0	0	0	168	195	181.5	27			1	1
26684	Q31y200	Perinatal respiratory distress NOS	0	0	0	0	0	0	0	0	0	1	0	0	0	0	0	0	0	0	0	0	0	0							1	0
26685	Q035600	Fetus/neonate affected by other maternal opiates in lab/del	0	0	0	0	0	0	0	0	1	0	0	0	0	0	0	0	0	0	0	0	0	0							1	0
26686	Q485200	Neonatal Abstinence Syndrome	0	0	0	0	0	0	0	0	0	1	0	0	0	0	0	0	0	0	0	0	0	0							1	0
26690	623Z.00	A/N care: obstetric risk NOS	0	0	0	1	0	0	0	0	0	0	0	0	0	0	0	0	0	0	0	0	0	0							1	0
26691	6235.00	A/N care: H/O perinatal death	0	0	0	1	0	0	0	0	0	0	0	0	0	0	0	0	0	0	0	0	0	0							1	0
26692	6236.00	A/N care: poor obstetr history	0	0	0	1	0	0	0	0	0	0	0	0	0	0	0	0	0	0	0	0	0	0							1	0
26693	626..00	A/N care: medical risk	0	0	0	1	0	0	0	0	0	0	0	0	0	0	0	0	0	0	0	0	0	0							1	0
26694	6251.00	A/N care: poor home conditions	0	0	0	1	0	0	0	0	0	0	0	0	0	0	0	0	0	0	0	0	0	0							1	0
26695	625Z.00	A/N care: social risk NOS	0	0	0	1	0	0	0	0	0	0	0	0	0	0	0	0	0	0	0	0	0	0							1	0
26696	6253.00	A/N care: late booker	0	0	0	1	0	0	0	0	0	0	0	0	0	0	0	0	0	0	0	0	0	0							1	0
26703	2717.00	O/E - fundus 34-36 week size	0	0	1	1	0	0	0	0	0	0	0	0	0	0	0	0	0	0	0	0	0	0	238	252	245	14			1	0
26704	2713.00	O/E - fundus 20-24 week size	0	0	0	1	0	0	0	0	0	0	0	0	0	0	0	0	0	0	0	0	0	0	140	168	154	28			1	0
26705	2711.00	O/E - fundus 12-16 week size	0	0	0	1	0	0	0	0	0	0	0	0	0	0	0	0	0	0	0	0	0	0	84	112	98	28			1	0
26706	2718.00	O/E - fundus 36-38 week size	0	0	1	1	0	0	0	0	0	0	0	0	0	0	0	0	0	0	0	0	0	0	252	266	259	14			1	0
26707	2766.00	O/E - fetal heart 120-160	0	0	0	1	0	0	0	0	0	0	0	0	0	0	0	0	0	0	0	0	0	0							1	0
26708	271B.00	O/E - fundal size = dates	0	0	0	1	0	0	0	0	0	0	0	0	0	0	0	0	0	0	0	0	0	0							1	0
26709	2714.00	O/E - fundus 24-28 week size	0	0	0	1	0	0	0	0	0	0	0	0	0	0	0	0	0	0	0	0	0	0	168	196	182	28			1	0
26710	272..00	O/E - fetal presentation	0	0	0	1	0	0	0	0	0	0	0	0	0	0	0	0	0	0	0	0	0	0							1	0
26712	L340300	Labial tear during delivery	0	0	0	0	0	0	0	0	1	0	0	0	0	0	0	0	0	0	0	0	0	0							1	0
26820	62R9.00	P/N - ninth day visit	0	0	0	0	0	0	0	0	0	1	0	0	0	0	0	0	0	0	0	0	0	0					9	9	1	1
26837	L263.14	Meconium stained liquor	0	0	0	0	0	0	0	0	1	0	0	0	0	0	0	0	0	0	0	0	0	0							1	0
26840	Q017500	Fetus or neonate affected by unstable lie before labour	0	0	0	0	0	0	0	0	1	0	0	0	0	0	0	0	0	0	0	0	0	0							1	0
26852	ZV23400	[V]Pregnancy with other poor obstetric history	0	0	0	1	0	0	0	0	0	0	0	0	0	0	0	0	0	0	0	0	0	0							1	0
26866	L2y..00	Other specified risk factors in pregnancy	0	0	0	1	0	0	0	0	0	0	0	0	0	0	0	0	0	0	0	0	0	0							1	0
26867	635..12	Postmature baby	0	1	0	0	0	0	0	0	1	0	0	0	0	0	0	0	0	0	0	0	0	0	287	294	290.5	7			1	1
26871	Q318.00	Primary sleep apnoea of newborn	0	0	0	0	0	0	0	0	0	1	0	0	0	0	0	0	0	0	0	0	0	0							1	0
26873	L413.11	DVT - deep venous thrombosis, antenatal	0	0	0	1	1	0	0	0	0	0	0	0	0	0	0	0	0	0	0	0	0	0							1	0
26875	6232.00	A/N care: recurrent aborter	0	0	0	1	0	0	0	0	0	0	0	0	0	0	0	0	0	0	0	0	0	0							1	0
27019	5841.00	U-S obstetric scan requested	0	0	0	1	0	0	0	0	0	0	0	0	0	0	0	0	0	0	0	0	0	0							1	0
27056	62GD.00	Antenatal ultrasound scan at 17-22 weeks	0	0	0	1	0	0	0	0	0	0	0	0	0	0	0	0	0	0	0	0	0	0	119	154	136.5	35			1	0
27057	62G9.00	A/N U/S scan for ? abnormality	0	0	0	1	0	0	0	0	0	0	0	0	0	0	0	0	0	0	0	0	0	0							1	0
27166	4H5..00	Amniotic fluid AFP	0	0	0	1	0	0	0	0	0	0	0	0	0	0	0	0	0	0	0	0	0	0							1	0
27200	4443.11	HPL - Human placental lactogen level	0	0	0	1	0	0	0	0	0	0	0	0	0	0	0	0	0	0	0	0	0	0							1	0
27201	444..00	Feto/placental hormones	0	0	0	1	0	0	0	0	0	0	0	0	0	0	0	0	0	0	0	0	0	0							1	0
27312	7F06z00	Operation on gravid uterus NOS	0	0	0	1	1	0	0	0	0	0	0	0	0	0	0	0	0	0	0	0	0	0							1	0
27334	Q026z00	Fetus or neonate affected by cord problems NOS	0	0	0	0	0	0	0	0	0	0	0	0	0	0	0	0	0	0	0	0	0	1							1	0
27351	Q036.00	Fetus or neonate affected by precipitate delivery	0	0	0	0	0	0	0	0	1	0	0	0	0	0	0	0	0	0	0	0	0	0							1	0
27392	63CE.13	Identical twin	0	0	0	0	0	0	0	0	0	0	0	1	0	0	0	0	0	0	0	0	0	0							0	1
27447	Q031z00	Fetus/neonate affected by malposition/disproportion NOS	0	0	0	0	0	0	0	0	0	0	0	0	0	0	0	0	0	0	0	0	0	1							1	0
27451	L166000	Genitourinary tract infection in pregnancy unspecified	0	0	0	1	1	0	0	0	0	0	0	0	0	0	0	0	0	0	0	0	0	0							1	0
27614	62U..12	Triple test	0	0	0	1	0	0	0	0	0	0	0	0	0	0	0	0	0	0	0	0	0	0							1	0
27650	L384.00	Obstetric spinal and epidural anaesthesia-induced headache	0	0	0	0	0	0	0	0	1	0	0	0	0	0	0	0	0	0	0	0	0	0							1	0
27662	6352.00	Baby v. premature 32-36 weeks	1	0	0	0	0	0	0	0	1	0	0	0	0	0	0	0	0	0	0	0	0	0	224	252	238	28			1	1
27670	L255300	Maternal care for (suspected) damage to fetus from alcohol	0	0	0	1	0	0	0	0	0	0	0	0	0	0	0	0	0	0	0	0	0	0							1	0
27671	L400z00	Puerperal endometritis NOS	0	0	0	0	0	0	0	0	0	1	0	0	0	0	0	0	0	0	0	0	0	0							1	0
27672	7E13100	Excision of ectopic ovarian pregnancy	0	0	0	0	0	0	0	0	0	0	0	0	1	0	0	0	0	0	0	0	0	0							1	0
27731	L345.12	Vulval and perineal haematoma during delivery	0	0	0	0	0	0	0	0	1	0	0	0	0	0	0	0	0	0	0	0	0	0							1	0
27740	L16..00	Other pregnancy complication NEC	0	0	0	1	1	0	0	0	0	0	0	0	0	0	0	0	0	0	0	0	0	0							1	0
27743	ZV24200	[V]Routine postpartum follow-up	0	0	0	0	0	0	0	0	0	1	0	0	0	0	0	0	0	0	0	0	0	0							1	0
27793	Q406700	Neonatal dacryocystitis or conjunctivitis due to chlamydiae	0	0	0	0	0	0	0	0	0	1	0	0	0	0	0	0	0	0	0	0	0	0							1	0
27795	63CF.00	One of triplets	0	0	0	0	0	0	0	0	0	0	0	1	0	0	0	0	0	0	0	0	0	0							0	1
27800	L124300	Mild or unspecified pre-eclampsia - not delivered	0	0	0	1	0	0	0	0	0	0	0	0	0	0	0	0	0	0	0	0	0	0							1	0
27801	2755.00	O/E - fetal movemnt.diminished	0	0	0	1	0	0	0	0	0	0	0	0	0	0	0	0	0	0	0	0	0	0							1	0
27833	L13y.00	Other pregnancy vomiting	0	0	0	1	1	0	0	0	0	0	0	0	0	0	0	0	0	0	0	0	0	0							1	0
27845	Q446000	Neonatal dehydration	0	0	0	0	0	0	0	0	0	1	0	0	0	0	0	0	0	0	0	0	0	0							1	0
27868	2761.00	O/E - fetal heart not heard	0	0	0	1	0	0	0	0	0	0	0	0	0	0	0	0	0	0	0	0	0	0							1	0
27888	Q114.00	Low birthweight	0	0	0	0	0	0	0	0	0	1	0	0	0	0	0	0	0	0	0	0	0	0							1	0
27914	62V..00	Delivery place planned	0	0	0	1	0	0	0	0	0	0	0	0	0	0	0	0	0	0	0	0	0	0							1	0
27916	L353.12	Tear of cervix - obstetric	0	0	0	0	0	0	0	0	1	0	0	0	0	0	0	0	0	0	0	0	0	0							1	0
27939	Q422.00	Haemolytic disease due to isoimmunisation NOS	0	0	0	0	0	0	0	0	0	0	0	0	0	0	0	0	0	0	0	0	0	1							1	0
27962	Q311400	Neonatal aspiration of milk and regurgitated food	0	0	0	0	0	0	0	0	0	1	0	0	0	0	0	0	0	0	0	0	0	0							1	0
27963	L323.00	Delayed delivery of second twin, triplet etc	0	0	0	0	0	0	0	0	1	0	0	1	0	0	0	0	0	0	0	0	0	0							1	1
27980	L166700	Infections of the genital tract in pregnancy	0	0	0	1	1	0	0	0	0	0	0	0	0	0	0	0	0	0	0	0	0	0							1	0
27993	62V0.00	Home delivery planned	0	0	0	1	0	0	0	0	0	0	0	0	0	0	0	0	0	0	0	0	0	0							1	0
28009	L291z00	Failed medical or unspecified induction NOS	0	0	0	0	0	0	0	0	1	0	0	0	0	0	0	0	0	0	0	0	0	0							1	0
28100	L441.00	Caesarean wound disruption	0	0	0	0	0	0	0	0	0	1	0	0	0	0	0	0	0	0	0	0	0	0							1	0
28103	Z22A300	Concealed pregnancy	0	0	0	1	1	0	0	0	0	0	0	0	0	0	0	0	0	0	0	0	0	0							1	0
28107	L161.00	Oedema or excessive weight gain in pregnancy no hypertension	0	0	0	1	1	0	0	0	0	0	0	0	0	0	0	0	0	0	0	0	0	0							1	0
28126	L11..12	Antepartum bleeding	0	0	0	1	1	0	0	0	0	0	0	0	0	0	0	0	0	0	0	0	0	0							1	0
28156	L130z00	Mild hyperemesis gravidarum NOS	0	0	0	1	1	0	0	0	0	0	0	0	0	0	0	0	0	0	0	0	0	0							1	0
28184	Q436z00	Unspecified fetal or neonatal jaundice NOS	0	0	0	0	0	0	0	0	0	1	0	0	0	0	0	0	0	0	0	0	0	0							1	0
28207	7F06200	Repositioning of retroverted gravid uterus	0	0	0	1	0	0	0	0	0	0	0	0	0	0	0	0	0	0	0	0	0	0							1	0
28225	L240.11	Bicornuate uterus in pregnancy, childbirth and puerperium	0	0	0	0	0	0	0	0	0	0	0	0	0	0	0	0	0	0	0	0	0	1							1	0
28266	631..11	Born - place delivered	0	0	0	0	0	0	0	0	1	0	0	0	0	0	0	0	0	0	0	0	0	0							1	0
28290	L2A3.00	Abnormal ultrasonic finding on antenatal screening of mother	0	0	0	1	0	0	0	0	0	0	0	0	0	0	0	0	0	0	0	0	0	0							1	0
28292	Q405.00	Neonatal infective mastitis	0	0	0	0	0	0	0	0	0	1	0	0	0	0	0	0	0	0	0	0	0	0							1	0
28312	L466z00	Galactorrhoea in pregnancy and the puerperium NOS	0	0	0	0	0	0	0	0	0	0	0	0	0	0	0	0	0	0	0	0	0	1							1	0
28341	Q48y600	Early neonatal death	0	0	0	0	0	0	0	0	0	1	0	0	0	0	0	0	0	0	0	0	0	0							1	0
28361	Q436100	Transient neonatal hyperbilirubinaemia	0	0	0	0	0	0	0	0	0	1	0	0	0	0	0	0	0	0	0	0	0	0							1	0
28364	Q420.12	Rhesus isoimmunisation of the newborn	0	0	0	0	0	0	0	0	0	1	0	0	0	0	0	0	0	0	0	0	0	0							1	0
28446	Lz...00	Complications of pregnancy,childbirth and the puerperium NOS	0	0	0	0	0	0	0	0	0	0	0	0	0	0	0	0	0	0	0	0	0	1							1	0
28487	Q....13	Fetus and neonate conditions	0	0	0	0	0	0	0	0	0	0	0	0	0	0	0	0	0	0	0	0	0	1							1	0
28512	Q201000	Caput succedaneum due to birth trauma	0	0	0	0	0	0	0	0	0	1	0	0	0	0	0	0	0	0	0	0	0	0							1	0
28605	L051z00	Incomplete legal abortion NOS	0	0	0	0	0	0	0	0	0	0	0	0	0	0	1	0	0	0	0	0	0	0							1	0
28611	L461.00	Cracked nipple in pregnancy, the puerperium or lactation	0	0	0	0	0	0	0	0	0	0	0	0	0	0	0	0	0	0	0	0	0	1							1	0
28700	7F1..11	Labour operations	0	0	0	0	0	0	0	0	1	0	0	0	0	0	0	0	0	0	0	0	0	0							1	0
28726	7F19100	Water birth delivery	0	0	0	0	0	0	0	0	1	0	0	0	0	0	0	0	0	0	0	0	0	0							1	0
28730	L355.11	Bladder injury - obstetric	0	0	0	0	0	0	0	0	1	0	0	0	0	0	0	0	0	0	0	0	0	0							1	0
28732	62c..00	Antenatal screening	0	0	0	1	0	0	0	0	0	0	0	0	0	0	0	0	0	0	0	0	0	0							1	0
28758	ZV29200	[V]Newborn receiving intensive care	0	0	0	0	0	0	0	0	0	1	0	0	0	0	0	0	0	0	0	0	0	0							1	0
28830	Z242.00	Labour not established	0	0	0	1	0	0	0	0	0	0	0	0	0	0	0	0	0	0	0	0	0	0							1	0
28861	L398500	Delivery by caesarean hysterectomy	0	0	0	0	0	0	0	0	1	0	0	0	0	0	0	0	0	0	0	0	0	0							1	0
28903	Z254200	Delivered by low forceps delivery	0	0	0	0	0	0	0	0	1	0	0	0	0	0	0	0	0	0	0	0	0	0							1	0
28928	L140.00	Threatened premature labour	0	0	0	1	0	0	0	0	0	0	0	0	0	0	0	0	0	0	0	0	0	0							1	0
28977	L237.00	Other fetal abnormality causing disproportion	0	0	0	1	0	0	0	0	0	0	0	0	0	0	0	0	0	0	0	0	0	0							1	0
29012	7F27300	Nuchal translucency scan	0	0	0	1	0	0	0	0	0	0	0	0	0	0	0	0	0	0	0	0	0	0							1	0
29019	L001.00	Incomplete and partial hydatidiform mole	0	0	0	0	0	0	0	0	0	0	0	0	0	0	0	0	1	0	0	0	0	0							1	0
29059	62A3.00	A/N - shared care	0	0	0	1	0	0	0	0	0	0	0	0	0	0	0	0	0	0	0	0	0	0							1	0
29070	7F15000	Spontaneous breech delivery	0	0	0	0	0	0	0	0	1	0	0	0	0	0	0	0	0	0	0	0	0	0							1	0
29071	7L16000	Intravenous induction of labour	0	0	0	0	0	0	0	0	1	0	0	0	0	0	0	0	0	0	0	0	0	0							1	0
29074	6351.00	Baby premature 36-38 weeks	1	0	0	0	0	0	0	0	1	0	0	0	0	0	0	0	0	0	0	0	0	0	252	266	259	14			1	1
29076	63D5.00	Placental abnormality	0	0	0	0	0	0	0	0	0	0	0	0	0	0	0	0	0	0	0	0	0	1							1	0
29087	7F25z00	Obstetric monitoring NOS	0	0	0	1	0	0	0	0	0	0	0	0	0	0	0	0	0	0	0	0	0	0							1	0
29122	7E19011	Removal of ectopic pregnancy from fallopian tube	0	0	0	0	0	0	0	0	0	0	0	0	1	0	0	0	0	0	0	0	0	0							1	0
29155	7F1A000	Caesarean hysterectomy	0	0	0	0	0	0	0	0	1	0	0	0	0	0	0	0	0	0	0	0	0	0							1	0
29205	4453.00	Serum pregnancy test positive	0	0	0	1	0	0	0	0	0	0	0	0	0	0	0	0	0	0	0	0	0	0							1	0
29280	62NF.00	A/N 40 week examination	0	0	1	1	0	0	0	0	0	0	0	0	0	0	0	0	0	0	0	0	1	0	280	280	280	0			1	0
29287	62S6.00	Postnatal examination minor problem found	0	0	0	0	0	0	0	0	0	1	0	0	0	0	0	0	0	0	0	0	0	0							1	0
29364	62N4.00	A/N 20 week examination	0	0	0	1	0	0	0	0	0	0	0	0	0	0	0	0	0	0	0	0	0	0	140	140	140	0			1	0
29434	63E3.00	Normal labour	0	0	0	0	0	0	0	0	1	0	0	0	0	0	0	0	0	0	0	0	0	0							1	0
29439	L041z00	Incomplete spontaneous abortion NOS	0	0	0	0	0	0	0	0	0	0	0	0	0	1	0	0	0	0	0	0	0	0							1	0
29452	62Q2.00	P/N care from G.P.	0	0	0	0	0	0	0	0	0	1	0	0	0	0	0	0	0	0	0	0	0	0							1	0
29529	L351.00	Rupture of uterus during and after labour	0	0	0	0	0	0	0	0	1	0	0	0	0	0	0	0	0	0	0	0	0	0							1	0
29535	L463500	Pain on breast feeding	0	0	0	0	0	0	0	0	0	0	0	0	0	0	0	0	0	0	0	1	0	0							1	0
29556	L370.11	Placenta accreta without haemorrhage	0	0	0	1	1	0	0	0	0	0	0	0	0	0	0	0	0	0	0	0	0	0							1	0
29565	L161.13	Gestational oedema	0	0	0	1	1	0	0	0	0	0	0	0	0	0	0	0	0	0	0	0	0	0							1	0
29593	6223.00	Antenatal care: 3rd pregnancy	0	0	0	1	0	0	0	0	0	0	0	0	0	0	0	0	0	0	0	0	0	0							1	0
29594	L072z00	Unspecified complete abortion NOS	0	0	0	0	0	0	0	0	0	0	0	0	0	0	0	0	0	0	1	0	0	0							1	0
29601	L182200	Anaemia in the puerperium - baby delivered	0	0	0	0	0	0	0	0	0	1	0	0	0	0	0	0	0	0	0	0	0	0							1	0
29610	62NB.00	A/N 36 week examination	0	0	1	1	0	0	0	0	0	0	0	0	0	0	0	0	0	0	0	0	0	0	252	252	252	0			1	0
29618	L11z.00	Antepartum haemorrhage NOS	0	0	0	1	1	0	0	0	0	0	0	0	0	0	0	0	0	0	0	0	0	0							1	0
29620	L41..11	Varicose veins - obstetric	0	0	0	0	0	0	0	0	0	0	0	0	0	0	0	0	0	0	0	0	0	1							1	0
29623	62H4.00	Rh screen - 2nd preg. sample	0	0	0	1	0	0	0	0	0	0	0	0	0	0	0	0	0	0	0	0	0	0							1	0
29627	62N7.00	A/N 30 week examination	0	0	1	1	0	0	0	0	0	0	0	0	0	0	0	0	0	0	0	0	0	0	210	210	210	0			1	0
29631	6222.00	Antenatal care: 2nd pregnancy	0	0	0	1	0	0	0	0	0	0	0	0	0	0	0	0	0	0	0	0	0	0							1	0
29685	5843.00	U-S obstetric scan abnormal	0	0	0	1	0	0	0	0	0	0	0	0	0	0	0	0	0	0	0	0	0	0							1	0
29692	615C.11	Pregnant, IUD failure	0	0	0	1	0	0	0	0	0	0	0	0	0	0	0	0	0	0	0	0	0	0							1	0
29715	Q406.00	Neonatal dacryocystitis and conjunctivitis	0	0	0	0	0	0	0	0	0	1	0	0	0	0	0	0	0	0	0	0	0	0							1	0
29727	62NA.00	A/N 35 week examination	0	0	1	1	0	0	0	0	0	0	0	0	0	0	0	0	0	0	0	0	0	0	245	245	245	0			1	0
29743	Q407000	Neonatal candidiasis of mouth	0	0	0	0	0	0	0	0	0	1	0	0	0	0	0	0	0	0	0	0	0	0							1	0
29746	8B75.00	Vitamin supplement - pregnancy	0	0	0	1	0	0	0	0	0	0	0	0	0	0	0	0	0	0	0	0	0	0							1	0
29786	L416600	Haemorrhoids in pregnancy	0	0	0	1	1	0	0	0	0	0	0	0	0	0	0	0	0	0	0	0	0	0							1	0
29788	2725.00	O/E - multiple presentation	0	0	0	1	0	0	0	0	0	0	0	1	0	0	0	0	0	0	0	0	0	0							1	0
29885	L3...00	Complications occurring during labour and delivery	0	0	0	0	0	0	0	0	1	0	0	0	0	0	0	0	0	0	0	0	0	0							1	0
29908	7F06011	McDonald cerclage of cervix	0	0	0	1	1	0	0	0	0	0	0	0	0	0	0	0	0	0	0	0	0	0							1	0
29940	L042z00	Complete spontaneous abortion NOS	0	0	0	0	0	0	0	0	0	0	0	0	0	1	0	0	0	0	0	0	0	0							1	0
29996	6356.00	Baby premature 26-28 weeks	1	0	0	0	0	0	0	0	1	0	0	0	0	0	0	0	0	0	0	0	0	0	182	196	189	14			1	1
30001	L313.00	Precipitate labour	0	0	0	0	0	0	0	0	1	0	0	0	0	0	0	0	0	0	0	0	0	0							1	0
30098	9562.00	HSA1- form signed	0	0	0	1	1	0	0	0	0	0	0	0	0	0	0	0	0	0	0	0	0	0							1	0
30209	ZV27000	[V]Single live birth	0	0	0	0	0	0	0	0	1	0	0	0	0	0	0	0	0	0	0	0	0	0							1	0
30270	Z263E00	Ruptured membranes	0	0	0	0	0	0	0	0	1	0	0	0	0	0	0	0	0	0	0	0	0	0							1	0
30274	L395200	Low forceps delivery	0	0	0	0	0	0	0	0	1	0	0	0	0	0	0	0	0	0	0	0	0	0							1	0
30276	L041z11	Retained products after spontaneous abortion	0	0	0	0	0	0	0	0	0	0	0	0	0	1	0	0	0	0	0	0	0	0							1	0
30302	7F...12	Pregnancy operations	0	0	0	1	1	0	0	0	0	0	0	0	0	0	0	0	0	0	0	0	0	0							1	0
30311	Q485000	Neonat withdrawal symptom from mat use of drug of addiction	0	0	0	0	0	0	0	0	0	1	0	0	0	0	0	0	0	0	0	0	0	0							1	0
30312	Z23AI00	Hypertonic contractions	0	0	0	0	0	0	0	0	1	0	0	0	0	0	0	0	0	0	0	0	0	0							1	0
30326	L090000	Endometritis following abortive pregnancy	0	0	0	0	0	0	0	0	0	0	0	0	0	0	0	0	0	0	1	0	0	0							1	0
30351	67A6.00	Drugs in pregnancy advice	0	0	0	0	0	0	0	0	0	0	0	0	0	0	0	0	0	0	0	0	0	1							1	0
30365	Z22AA00	Wanted pregnancy	0	0	0	1	0	0	0	0	0	0	0	0	0	0	0	0	0	0	0	0	0	0							1	0
30373	Z22C100	Estimated date of delivery from last period	0	0	0	0	0	0	0	1	0	0	0	0	0	0	0	0	0	0	0	0	0	0							1	0
30378	L244312	Rectocele complicating antenatal care - baby not delivered	0	0	0	1	0	0	0	0	0	0	0	0	0	0	0	0	0	0	0	0	0	0							1	0
30441	2FX1.00	Umbilical stump not separated	0	0	0	0	0	0	0	0	0	1	0	0	0	0	0	0	0	0	0	0	0	0							1	0
30486	2736.11	O/E - RSA	0	0	0	1	0	0	0	0	0	0	0	0	0	0	0	0	0	0	0	0	0	0							1	0
30487	ZLE7411	Discharge from special care baby unit	0	0	0	0	0	0	0	0	0	1	0	0	0	0	0	0	0	0	0	0	0	0							1	0
30618	Z22AB00	Unplanned pregnancy	0	0	0	1	0	0	0	0	0	0	0	0	0	0	0	0	0	0	0	0	0	0							1	0
30660	7F02.11	Feticide	0	0	0	0	0	0	0	0	0	0	0	0	0	0	1	0	0	0	0	0	0	0							1	0
30692	L251.00	Fetus with chromosomal abnormality	0	0	0	1	1	0	0	0	0	0	0	0	0	0	0	0	0	0	0	0	0	0							1	0
30701	956..00	HSA1-therap. abort. green form	0	0	0	1	1	0	0	0	0	0	0	0	0	0	0	0	0	0	0	0	0	0							1	0
30742	F13z500	Benign neonatal sleep myoclonus	0	0	0	0	0	0	0	0	0	1	0	0	0	0	0	0	0	0	0	0	0	0							1	0
30775	62B8.00	Midwife unit delivery booking	0	0	0	1	0	0	0	0	0	0	0	0	0	0	0	0	0	0	0	0	0	0							1	0
30782	632Z.00	Length of labour NOS	0	0	0	0	0	0	0	0	1	0	0	0	0	0	0	0	0	0	0	0	0	0							1	0
30793	Q416300	Perinatal cutaneous petechiae	0	0	0	0	0	0	0	0	0	1	0	0	0	0	0	0	0	0	0	0	0	0							1	0
30794	Q483700	Difficulty in feeding at breast	0	0	0	0	0	0	0	0	0	0	0	0	0	0	0	0	0	0	0	1	0	0							1	0
30795	Q492.00	Neonatal hypertension	0	0	0	0	0	0	0	0	0	1	0	0	0	0	0	0	0	0	0	0	0	0							1	0
30796	Q466000	Meconium plug syndrome	0	0	0	0	0	0	0	0	0	1	0	0	0	0	0	0	0	0	0	0	0	0							1	0
30797	6233.00	A/N care: grand multip	0	0	0	1	0	0	0	0	0	0	0	0	0	0	0	0	0	0	0	0	0	0							1	0
30798	277Z.00	O/E - VE-pelvic assessment NOS	0	0	0	1	0	0	0	0	0	0	0	0	0	0	0	0	0	0	0	0	0	0							1	0
30801	62OZ.00	Misc. antenatal data NOS	0	0	0	1	1	0	0	0	0	0	0	0	0	0	0	0	0	0	0	0	0	0							1	0
30802	2715.00	O/E - fundus 28-32 week size	0	0	1	1	0	0	0	0	0	0	0	0	0	0	0	0	0	0	0	0	0	0	196	224	210	28			1	0
30803	2716.00	O/E - fundus 32-34 week size	0	0	1	1	0	0	0	0	0	0	0	0	0	0	0	0	0	0	0	0	0	0	224	238	231	14			1	0
30804	271..00	O/E - gravid uterus size	0	0	0	1	0	0	0	0	0	0	0	0	0	0	0	0	0	0	0	0	0	0							1	0
30805	L34y000	Other vulval/perineal trauma during delivery, unspecified	0	0	0	0	0	0	0	0	1	0	0	0	0	0	0	0	0	0	0	0	0	0							1	0
30806	L34yz00	Other vulval/perineal trauma during delivery NOS	0	0	0	0	0	0	0	0	1	0	0	0	0	0	0	0	0	0	0	0	0	0							1	0
30817	6212.00	Pregnant - blood test confirms	0	0	0	1	0	0	0	0	0	0	0	0	0	0	0	0	0	0	0	0	0	0							1	0
30885	62G4.00	A/N U/S scan wanted	0	0	0	1	0	0	0	0	0	0	0	0	0	0	0	0	0	0	0	0	0	0							1	0
30929	ZV24.00	[V]Postpartum care and examination	0	0	0	0	0	0	0	0	0	1	0	0	0	0	0	0	0	0	0	0	0	0							1	0
30944	L46..00	Obstetric breast and lactation disorders NOS	0	0	0	0	0	0	0	0	0	0	0	0	0	0	0	0	0	0	0	0	0	1							1	0
30948	L150100	Post-term pregnancy - delivered	0	1	0	0	0	0	0	0	1	0	0	0	0	0	0	0	0	0	0	0	0	0	287	294	290.5	7			1	1
30979	7N61200	[SO]Fetus	0	0	0	1	0	0	0	0	0	0	0	0	0	0	0	0	0	0	0	0	0	0							1	0
31017	L227.00	High head at term	0	0	1	1	0	0	0	0	0	0	0	0	0	0	0	0	0	0	0	0	0	0	259	286	272.5	27			1	0
31033	7F03100	Percutaneous insertion of fetal pleuroamniotic shunt	0	0	0	1	0	0	0	0	0	0	0	0	0	0	0	0	0	0	0	0	0	0							1	0
31080	Z239100	Uterine contractions present	0	0	0	0	0	0	0	0	1	0	0	0	0	0	0	0	0	0	0	0	0	0							1	0
31110	Z234500	Fundal height equal to dates	0	0	0	1	0	0	0	0	0	0	0	0	0	0	0	0	0	0	0	0	0	0							1	0
31162	L165.00	Asymptomatic bacteriuria in pregnancy	0	0	0	1	0	0	0	0	0	0	0	0	0	0	0	0	0	0	0	0	0	0							1	0
31203	6332.00	Single stillbirth	0	0	0	0	0	0	0	0	1	0	1	0	0	0	0	0	0	0	0	0	0	0							1	0
31219	L265000	Small-for-dates unspecified	0	0	0	1	1	0	0	0	0	0	0	0	0	0	0	0	0	0	0	0	0	0							1	0
31232	62P3.00	Breast feeding with supplement	0	0	0	0	0	0	0	0	0	0	0	0	0	0	0	0	0	0	0	1	0	0							1	0
31233	62P4.00	Breast changed to bottle feed	0	0	0	0	0	0	0	0	0	0	0	0	0	0	0	0	0	0	0	1	0	0							1	0
31244	62S4.00	Maternal P/N exam. defaulted	0	0	0	0	0	0	0	0	0	0	0	0	0	0	0	0	0	0	0	1	0	0							1	0
31245	62S1.00	Maternal P/N exam. not offered	0	0	0	0	0	0	0	0	0	0	0	0	0	0	0	0	0	0	0	1	0	0							1	0
31249	Q406713	Ophthalmia neonatorum - chlamydial	0	0	0	0	0	0	0	0	0	1	0	0	0	0	0	0	0	0	0	0	0	0							1	0
31250	6283.00	A/N care: primip. < 17 years	0	0	0	1	0	0	0	0	0	0	0	0	0	0	0	0	0	0	0	0	0	0							1	0
31251	627..00	A/N care: gynae. risk	0	0	0	1	0	0	0	0	0	0	0	0	0	0	0	0	0	0	0	0	0	0							1	0
31254	L340100	First degree perineal tear during delivery - delivered	0	0	0	0	0	0	0	0	1	0	0	0	0	0	0	0	0	0	0	0	0	0							1	0
31255	L464.00	Failure of lactation	0	0	0	0	0	0	0	0	0	0	0	0	0	0	0	0	0	0	0	1	0	0							1	0
31257	63AA.00	Apgar at 5 minutes = 9	0	0	0	0	0	0	0	0	1	0	0	0	0	0	0	0	0	0	0	0	0	0							1	0
31258	63AB.00	Apgar at 5 minutes = 10	0	0	0	0	0	0	0	0	1	0	0	0	0	0	0	0	0	0	0	0	0	0							1	0
31264	Q31y300	Perinatal respiratory failure NOS	0	0	0	0	0	0	0	0	0	1	0	0	0	0	0	0	0	0	0	0	0	0							1	0
31265	Q413200	Massive umbilical haemorrhage	0	0	0	0	0	0	0	0	0	1	0	0	0	0	0	0	0	0	0	0	0	0							1	0
31280	L340500	Vulval tear during delivery	0	0	0	0	0	0	0	0	1	0	0	0	0	0	0	0	0	0	0	0	0	0							1	0
31313	L430.00	Obstetric air pulmonary embolism	0	0	0	0	0	0	0	0	0	0	0	0	0	0	0	0	0	0	0	0	0	1							1	0
31315	Q41..11	Neonatal haemorrhage	0	0	0	0	0	0	0	0	0	1	0	0	0	0	0	0	0	0	0	0	0	0							1	0
31327	L240111	Bicornuate uterus - baby delivered	0	0	0	0	0	0	0	0	1	0	0	0	0	0	0	0	0	0	0	0	0	0							1	0
31375	7F23200	Immed repair obstetric laceration vagina and floor of pelvis	0	0	0	0	0	0	0	0	1	0	0	0	0	0	0	0	0	0	0	0	0	0							1	0
31431	L05..13	Therapeutic abortion	0	0	0	0	0	0	0	0	0	0	0	0	0	0	1	0	0	0	0	0	0	0							1	0
31449	6294.00	No A/N care: not known preg.	0	0	0	1	0	0	0	0	0	0	0	0	0	0	0	0	0	0	0	0	0	0							1	0
31452	Q424.00	Kernicterus due to isoimmunisation	0	0	0	0	0	0	0	0	0	1	0	0	0	0	0	0	0	0	0	0	0	0							1	0
31476	9114.11	FP58 - newborn registration	0	0	0	0	0	0	0	0	0	1	0	0	0	0	0	0	0	0	0	0	0	0							1	0
31481	7F04300	Electrode applied to fetal scalp	0	0	0	0	0	0	0	0	1	0	0	0	0	0	0	0	0	0	0	0	0	0							1	0
31496	Q007900	Fetus/neonate affected-plac./breast transfer uterine depress	0	0	0	0	0	0	0	0	0	0	0	0	0	0	0	0	0	0	0	0	0	1							1	0
31565	L44..00	Other complications of the puerperium NEC	0	0	0	0	0	0	0	0	0	1	0	0	0	0	0	0	0	0	0	0	0	0							1	0
31570	6224.00	Antenatal care: multip	0	0	0	1	0	0	0	0	0	0	0	0	0	0	0	0	0	0	0	0	0	0							1	0
31583	L280.00	Oligohydramnios	0	0	0	1	1	0	0	0	0	0	0	0	0	0	0	0	0	0	0	0	0	0							1	0
31610	L248.13	Vulval abnormality in pregnancy/childbirth/puerperium	0	0	0	0	0	0	0	0	0	0	0	0	0	0	0	0	0	0	0	0	0	1							1	0
31617	L130200	Mild hyperemesis-not delivered	0	0	0	1	0	0	0	0	0	0	0	0	0	0	0	0	0	0	0	0	0	0							1	0
31643	Q310.00	Congenital pneumonia	0	0	0	0	0	0	0	0	0	1	0	0	0	0	0	0	0	0	0	0	0	0							1	0
31656	L402.00	Puerperal peritonitis	0	0	0	0	0	0	0	0	0	1	0	0	0	0	0	0	0	0	0	0	0	0							1	0
31685	Q4z..14	Perinatal death	0	0	0	0	0	0	0	0	0	1	0	0	0	0	0	0	0	0	0	0	0	0							1	0
31743	L200.00	Normal delivery but ante- or post- natal conditions present	0	0	0	0	0	0	0	0	1	0	0	0	0	0	0	0	0	0	0	0	0	0							1	0
31780	L222.13	Spontaneous breech delivery	0	0	0	0	0	0	0	0	1	0	0	0	0	0	0	0	0	0	0	0	0	0							1	0
31811	7F1B300	Manual dilatation of cervix	0	0	0	0	0	0	0	0	1	0	0	0	0	0	0	0	0	0	0	0	0	0							1	0
31857	Q204.00	Spine or spinal cord injury due to birth trauma	0	0	0	0	0	0	0	0	0	1	0	0	0	0	0	0	0	0	0	0	0	0							1	0
31923	Q021300	Fetus/neonate affected by placental damage-caesarean section	0	0	0	0	0	0	0	0	1	0	0	0	0	0	0	0	0	0	0	0	0	0							1	0
31934	L45..00	Obstetric breast infections	0	0	0	0	0	0	0	0	0	0	0	0	0	0	0	0	0	0	0	0	0	1							1	0
31948	278..00	O/E - VE - cervix ripeness	0	0	0	1	0	0	0	0	0	0	0	0	0	0	0	0	0	0	0	0	0	0							1	0
32007	L090.00	Genital or pelvic infection following abortive pregnancy	0	0	0	0	0	0	0	0	0	0	0	0	0	0	0	0	0	0	1	0	0	0							1	0
32020	955..00	Mat B2 - cert of confinement	0	0	0	1	1	0	0	0	0	0	0	0	0	0	0	0	0	0	0	0	0	0							1	0
32073	L0...00	Pregnancy with abortive outcome	0	0	0	0	0	0	0	0	0	0	0	0	0	0	0	0	0	0	1	0	0	0							1	0
32184	L267500	Other fetal problems	0	0	0	1	0	0	0	0	0	0	0	0	0	0	0	0	0	0	0	0	0	0							1	0
32283	Z212200	Home delivery planned	0	0	0	1	0	0	0	0	0	0	0	0	0	0	0	0	0	0	0	0	0	0							1	0
32286	L244111	Cystocele - baby delivered	0	0	0	0	0	0	0	0	1	0	0	0	0	0	0	0	0	0	0	0	0	0							1	0
32287	L244112	Rectocele - baby delivered	0	0	0	0	0	0	0	0	1	0	0	0	0	0	0	0	0	0	0	0	0	0							1	0
32327	Q406712	Neonatal conjunctivitis due to chlamydiae	0	0	0	0	0	0	0	0	0	1	0	0	0	0	0	0	0	0	0	0	0	0							1	0
32336	Q20yz15	Toe injury NEC due to birth trauma	0	0	0	0	0	0	0	0	0	1	0	0	0	0	0	0	0	0	0	0	0	0							1	0
32339	L3X..00	Intrapartum haemorrhage, unspecified	0	0	0	0	0	0	0	0	1	0	0	0	0	0	0	0	0	0	0	0	0	0							1	0
32380	L34..12	Vulval delivery trauma	0	0	0	0	0	0	0	0	1	0	0	0	0	0	0	0	0	0	0	0	0	0							1	0
32439	Q112.11	Extreme prematurity - less than 28 weeks	1	0	0	0	0	0	0	0	1	0	0	0	0	0	0	0	0	0	0	0	0	0	168	195	181.5	27			1	1
32493	Z22AD00	Presentation of pregnancy	0	0	0	1	0	0	0	0	0	0	0	0	0	0	0	0	0	0	0	0	0	0							1	0
32555	L351000	Rupture of uterus during and after labour unspecified	0	0	0	0	0	0	0	0	1	0	0	0	0	0	0	0	0	0	0	0	0	0							1	0
32590	Z258.00	Delivery problem	0	0	0	0	0	0	0	0	1	0	0	0	0	0	0	0	0	0	0	0	0	0							1	0
32661	Z263400	Blood clots in membranes	0	0	0	1	0	0	0	0	0	0	0	0	0	0	0	0	0	0	0	0	0	0							1	0
32703	Q21z.12	Hypoxia in newborn NOS	0	0	0	0	0	0	0	0	0	1	0	0	0	0	0	0	0	0	0	0	0	0							1	0
32722	9kJ..00	Neonatal check - enhanced services administration	0	0	0	0	0	0	0	0	0	1	0	0	0	0	0	0	0	0	0	0	0	0							1	0
32759	Q312000	Perinatal pneumothorax	0	0	0	0	0	0	0	0	0	1	0	0	0	0	0	0	0	0	0	0	0	0							1	0
32796	ZL75111	Referral to community midwife	0	0	0	0	0	0	0	0	0	0	0	0	0	0	0	0	0	0	0	0	0	1							1	0
32838	L250100	Fetus with central nervous system malformation - delivered	0	0	0	0	0	0	0	0	1	0	0	0	0	0	0	0	0	0	0	0	0	0							1	0
32877	L350.00	Ruptured uterus before labour	0	0	0	0	0	0	0	0	1	0	0	0	0	0	0	0	0	0	0	0	0	0							1	0
32913	Z28..00	Obstetric pelvic observation	0	0	0	1	0	0	0	0	0	0	0	0	0	0	0	0	0	0	0	0	0	0							1	0
32950	L03y100	Cornual pregnancy	0	0	0	0	0	0	0	0	0	0	0	0	1	0	0	0	0	0	0	0	0	0							1	0
32975	6166.00	Pregnant, diaphragm failure	0	0	0	1	0	0	0	0	0	0	0	0	0	0	0	0	0	0	0	0	0	0							1	0
32988	62B5.00	Private home delivery booking	0	0	0	1	0	0	0	0	0	0	0	0	0	0	0	0	0	0	0	0	0	0							1	0
32989	62B7.00	Domino delivery	0	0	0	0	0	0	0	0	1	0	0	0	0	0	0	0	0	0	0	0	0	0							1	0
32991	62C1.00	Short stay delivery booking	0	0	0	1	0	0	0	0	0	0	0	0	0	0	0	0	0	0	0	0	0	0							1	0
32997	6321.00	1st stage of labour length	0	0	0	0	0	0	0	0	1	0	0	0	0	0	0	0	0	0	0	0	0	0							1	0
33008	6285.00	A/N care: multip. > 35 years	0	0	0	1	0	0	0	0	0	0	0	0	0	0	0	0	0	0	0	0	0	0							1	0
33009	6254.00	A/N care: H/O child abuse	0	0	0	1	0	0	0	0	0	0	0	0	0	0	0	0	0	0	0	0	0	0							1	0
33011	6355.00	Baby post-mature	0	1	0	0	0	0	0	0	1	0	0	0	0	0	0	0	0	0	0	0	0	0	287	294	290.5	7			1	1
33255	L246z11	Polyp of cervix in pregnancy/childbirth/puerperium NOS	0	0	0	0	0	0	0	0	0	0	0	0	0	0	0	0	0	0	0	0	0	1							1	0
33258	L512.00	Maternal care for diminished fetal movements	0	0	0	1	0	0	0	0	0	0	0	0	0	0	0	0	0	0	0	0	0	0							1	0
33287	62F1.00	A/N amniocentesis -not offered	0	0	0	1	0	0	0	0	0	0	0	0	0	0	0	0	0	0	0	0	0	0							1	0
33352	L352.00	Obstetric inversion of uterus	0	0	0	0	0	0	0	0	1	0	0	0	0	0	0	0	0	0	0	0	0	0							1	0
33378	7F15.00	Other breech delivery	0	0	0	0	0	0	0	0	1	0	0	0	0	0	0	0	0	0	0	0	0	0							1	0
33421	7F11000	Oxytocic induction of labour	0	0	0	0	0	0	0	0	1	0	0	0	0	0	0	0	0	0	0	0	0	0							1	0
33441	L511.00	Maternal care for viable fetus in abdominal pregnancy	0	0	0	0	0	0	0	0	0	0	0	0	1	0	0	0	0	0	0	0	0	0							1	0
33477	L398100	Caesarean delivery - delivered	0	0	0	0	0	0	0	0	1	0	0	0	0	0	0	0	0	0	0	0	0	0							1	0
33480	7F16y00	Other specified forceps cephalic delivery	0	0	0	0	0	0	0	0	1	0	0	0	0	0	0	0	0	0	0	0	0	0							1	0
33501	L045.00	Inevitable abortion complete	0	0	0	0	0	0	0	0	0	0	0	0	0	1	0	0	0	0	0	0	0	0							1	0
33632	7F11200	Syntocinon induction of labour	0	0	0	0	0	0	0	0	1	0	0	0	0	0	0	0	0	0	0	0	0	0							1	0
33633	L45zz00	Obstetric breast infection NOS	0	0	0	0	0	0	0	0	0	0	0	0	0	0	0	0	0	0	0	0	0	1							1	0
33634	L182z00	Anaemia during pregnancy/childbirth/puerperium NOS	0	0	0	0	0	0	0	0	0	0	0	0	0	0	0	0	0	0	0	0	0	1							1	0
33708	L182100	Anaemia during pregnancy - baby delivered	0	0	0	0	0	0	0	0	1	0	0	0	0	0	0	0	0	0	0	0	0	0							1	0
33715	L12A.00	HELLP - Syndrome haemolysis, elev liver enzyme low platelets	0	0	0	1	1	0	0	0	0	0	0	0	0	0	0	0	0	0	0	0	0	0							1	0
33724	L03z.00	Ectopic pregnancy NOS	0	0	0	0	0	0	0	0	0	0	0	0	1	0	0	0	0	0	0	0	0	0							1	0
33770	L05z.00	Legally induced abortion NOS	0	0	0	0	0	0	0	0	0	0	0	0	0	0	1	0	0	0	0	0	0	0							1	0
33773	7F19y00	Other specified normal delivery	0	0	0	0	0	0	0	0	1	0	0	0	0	0	0	0	0	0	0	0	0	0							1	0
33786	L443z00	Other complication of obstetric surgical wound NOS	0	0	0	0	0	0	0	0	0	1	0	0	0	0	0	0	0	0	0	0	0	0							1	0
33794	L400000	Puerperal endometritis unspecified	0	0	0	0	0	0	0	0	0	1	0	0	0	0	0	0	0	0	0	0	0	0							1	0
33884	L213000	Multiple delivery, all spontaneous	0	0	0	0	0	0	0	0	1	0	0	1	0	0	0	0	0	0	0	0	0	0							1	1
33915	L213.00	Multiple delivery	0	0	0	0	0	0	0	0	1	0	0	1	0	0	0	0	0	0	0	0	0	0							1	1
33940	Z262C00	Retroplacental clot	0	0	0	1	1	0	0	0	0	0	0	0	0	0	0	0	0	0	0	0	0	0							1	0
33964	L0A4.00	Failed medical abortion, without complication	0	0	0	1	0	0	0	0	0	0	0	0	0	0	1	0	0	0	0	0	0	0							1	0
33986	L309.00	Failed ventouse extraction unspecified	0	0	0	0	0	0	0	0	1	0	0	0	0	0	0	0	0	0	0	0	0	0							1	0
33989	L045z00	Complete inevitable abortion without complication	0	0	0	0	0	0	0	0	0	0	0	0	0	1	0	0	0	0	0	0	0	0							1	0
34040	64C..00	Child exam. - 10 day	0	0	0	0	0	0	0	0	0	1	0	0	0	0	0	0	0	0	0	0	0	0					10	10	1	1
34041	L282000	Prolonged spont/unspec rupture of membranes unspecified	0	0	0	0	0	0	0	0	1	0	0	0	0	0	0	0	0	0	0	0	0	0							1	0
34046	7F2..00	Other obstetric operations	0	0	0	1	1	0	0	0	0	0	0	0	0	0	0	0	0	0	0	0	0	0							1	0
34081	L280z00	Oligohydramnios NOS	0	0	0	1	1	0	0	0	0	0	0	0	0	0	0	0	0	0	0	0	0	0							1	0
34086	7Fz..00	Obstetric operations NOS	0	0	0	1	1	0	0	0	0	0	0	0	0	0	0	0	0	0	0	0	0	0							1	0
34102	Z262700	Incomplete placenta at delivery	0	0	0	0	0	0	0	0	1	0	0	0	0	0	0	0	0	0	0	0	0	0							1	0
34116	L331.00	Cord tight round neck	0	0	0	0	0	0	0	0	1	0	0	0	0	0	0	0	0	0	0	0	0	0							1	0
34132	Q212.11	Fetal distress before labour - liveborn	0	0	0	0	0	0	0	0	1	0	0	0	0	0	0	0	0	0	0	0	0	0							1	0
34136	L120z00	Benign essential hypertension in preg/childb/puerp NOS	0	0	0	0	0	0	0	0	0	0	0	0	0	0	0	0	0	0	0	0	0	1							1	0
34173	L12B.00	Proteinuric hypertension of pregnancy	0	0	0	1	1	0	0	0	0	0	0	0	0	0	0	0	0	0	0	0	0	0							1	0
34210	L240011	Bicornuate uterus affecting obstetric care	0	0	0	1	0	0	0	0	0	0	0	0	0	0	0	0	0	0	0	0	0	0							1	0
34253	67C..00	Postnatal support group	0	0	0	0	0	0	0	0	0	0	0	0	0	0	0	0	0	0	0	1	0	0							1	0
34260	L392.00	Maternal hypotension syndrome	0	0	0	1	1	0	0	0	0	0	0	0	0	0	0	0	0	0	0	0	0	0							1	0
34265	L16C000	Gestational proteinuria	0	0	0	1	1	0	0	0	0	0	0	0	0	0	0	0	0	0	0	0	0	0							1	0
34299	L240.00	Congenital abnormality of uterus in preg/childbirth/puerp	0	0	0	0	0	0	0	0	0	0	0	0	0	0	0	0	0	0	0	0	0	1							1	0
34333	Z262711	Incomplete delivery of placenta	0	0	0	0	0	0	0	0	1	0	0	0	0	0	0	0	0	0	0	0	0	0							1	0
34399	Lyu6C00	[X]Cervicitis following delivery	0	0	0	0	0	0	0	0	0	1	0	0	0	0	0	0	0	0	0	0	0	0							1	0
34411	Z254300	Delivered by mid-cavity forceps delivery	0	0	0	0	0	0	0	0	1	0	0	0	0	0	0	0	0	0	0	0	0	0							1	0
34484	62X1.00	Gestation = 24 weeks	0	0	0	1	0	0	0	0	0	0	0	0	0	0	0	0	0	0	0	0	0	0	168	168	168	0			1	0
34485	64D7.00	6 week exam.abn.-on treatment	0	0	0	0	0	0	0	0	0	1	0	0	0	0	0	0	0	0	0	0	0	0					42	42	1	1
34502	6335.00	Twins - both still born	0	0	0	0	0	0	0	0	1	0	1	1	0	0	0	0	0	0	0	0	0	0							1	0
34503	Q203600	Other dislocation or subluxation due to birth trauma	0	0	0	0	0	0	0	0	0	1	0	0	0	0	0	0	0	0	0	0	0	0							1	0
34504	Q485.00	Newborn drug withdrawal syndrome	0	0	0	0	0	0	0	0	0	1	0	0	0	0	0	0	0	0	0	0	0	0							1	0
34505	62X3.00	Full term gestation - 40 weeks	0	0	1	1	1	0	0	0	0	0	0	0	0	0	0	0	0	0	0	0	1	0	280	280	280	0			1	0
34508	62U9.00	Downs screen blood test normal	0	0	0	1	0	0	0	0	0	0	0	0	0	0	0	0	0	0	0	0	0	0							1	0
34529	62RD.00	P/N care >48hrs after birth	0	0	0	0	0	0	0	0	0	1	0	0	0	0	0	0	0	0	0	0	0	0							1	0
34533	8HV6.00	Private referral to obstetrician	0	0	0	1	0	0	0	0	0	0	0	0	0	0	0	0	0	0	0	0	0	0							1	0
34628	7F16600	Failed forceps delivery	0	0	0	0	0	0	0	0	1	0	0	0	0	0	0	0	0	0	0	0	0	0							1	0
34639	L180100	Diabetes mellitus during pregnancy - baby delivered	0	0	0	0	0	0	0	0	1	0	0	0	0	0	0	0	0	0	0	0	0	0							1	0
34670	Q03z.00	Fetus/neonate affected by complic labour/delivery NOS	0	0	0	0	0	0	0	0	1	0	0	0	0	0	0	0	0	0	0	0	0	0							1	0
34677	7F23000	Immed repair obstetric laceration of uterus or cervix uteri	0	0	0	0	0	0	0	0	1	0	0	0	0	0	0	0	0	0	0	0	0	0							1	0
34694	Q200.00	Subdural and cerebral haemorrhage due to birth trauma	0	0	0	0	0	0	0	0	0	1	0	0	0	0	0	0	0	0	0	0	0	0							1	0
34695	L22..11	Malpresentation of fetus	0	0	0	1	0	0	0	0	0	0	0	0	0	0	0	0	0	0	0	0	0	0							1	0
34777	Q10..00	Slow fetal growth and fetal malnutrition	0	0	0	1	0	0	0	0	0	0	0	0	0	0	0	0	0	0	0	0	0	0							1	0
34819	L314.12	Contraction ring (dystocia)	0	0	0	0	0	0	0	0	1	0	0	0	0	0	0	0	0	0	0	0	0	0							1	0
34843	L352.11	Inversion of uterus - obstetric	0	0	0	0	0	0	0	0	1	0	0	0	0	0	0	0	0	0	0	0	0	0							1	0
34868	L4...00	Complications of the puerperium	0	0	0	0	0	0	0	0	0	1	0	0	0	0	0	0	0	0	0	0	0	0							1	0
34938	L212.00	Quadruplet pregnancy	0	0	0	1	1	0	0	0	0	0	0	0	0	0	0	0	0	0	0	0	0	0							1	0
34939	Z23A100	Intermittent uterine contractions	0	0	0	1	0	0	0	0	0	0	0	0	0	0	0	0	0	0	0	0	0	0							1	0
34981	7F10z00	Surgical induction of labour NOS	0	0	0	0	0	0	0	0	1	0	0	0	0	0	0	0	0	0	0	0	0	0							1	0
35044	Z23AO00	Irritable uterus	0	0	0	1	0	0	0	0	0	0	0	0	0	0	0	0	0	0	0	0	0	0							1	0
35054	Z264800	Meconium stained liquor	0	0	0	0	0	0	0	0	1	0	0	0	0	0	0	0	0	0	0	0	0	0							1	0
35139	L265100	Small-for-dates - delivered	0	0	0	0	0	0	0	0	1	0	0	0	0	0	0	0	0	0	0	0	0	0							1	0
35158	Z225.00	Normal pregnancy	0	0	0	1	0	0	0	0	0	0	0	0	0	0	0	0	0	0	0	0	0	0							1	0
35174	Q20y000	Eye damage due to birth trauma	0	0	0	0	0	0	0	0	0	1	0	0	0	0	0	0	0	0	0	0	0	0							1	0
35184	L071z00	Unspecified incomplete abortion NOS	0	0	0	0	0	0	0	0	0	0	0	0	0	0	0	0	0	0	1	0	0	0							1	0
35190	7F13z00	Other caesarean delivery NOS	0	0	0	0	0	0	0	0	1	0	0	0	0	0	0	0	0	0	0	0	0	0							1	0
35209	Q116.00	Premature infant 28-37 weeks	1	0	0	0	0	0	0	0	1	0	0	0	0	0	0	0	0	0	0	0	0	0	196	258	227	62			1	1
35214	Z271912	FHRV - Fetal heart rate variability	0	0	0	1	0	0	0	0	0	0	0	0	0	0	0	0	0	0	0	0	0	0							1	0
35222	Z2C3.00	Does perform breast-feeding	0	0	0	0	0	0	0	0	0	0	0	0	0	0	0	0	0	0	0	1	0	0							1	0
35243	L222100	Breech presentation - delivered	0	0	0	0	0	0	0	0	1	0	0	0	0	0	0	0	0	0	0	0	0	0							1	0
35273	L097.00	Readmission for abortive pregnancy (NHS codes)	0	0	0	0	0	0	0	0	0	0	0	0	0	0	0	0	0	0	1	0	0	0							1	0
35309	6755.00	Post miscarriage counselling	0	0	0	0	0	0	0	0	0	0	0	0	0	1	0	0	0	0	0	0	0	0							1	0
35477	Qyu5A00	[X]Neonatal jaundice from other+unspcf hepatocellular damage	0	0	0	0	0	0	0	0	0	1	0	0	0	0	0	0	0	0	0	0	0	0							1	0
35484	679E.00	Antenatal education	0	0	0	1	0	0	0	0	0	0	0	0	0	0	0	0	0	0	0	0	0	0							1	0
35498	64CZ.00	Child 10 day exam. NOS	0	0	0	0	0	0	0	0	0	1	0	0	0	0	0	0	0	0	0	0	0	0					10	10	1	1
35499	64C3.00	10 day exam.abnormal -for obs.	0	0	0	0	0	0	0	0	0	1	0	0	0	0	0	0	0	0	0	0	0	0					10	10	1	1
35505	4H...11	Liquor examination	0	0	0	1	0	0	0	0	0	0	0	0	0	0	0	0	0	0	0	0	0	0							1	0
35507	Q433.00	Other neonatal jaundice - delayed conjugation other cause	0	0	0	0	0	0	0	0	0	1	0	0	0	0	0	0	0	0	0	0	0	0							1	0
35509	624..00	A/N care: precious pregnancy	0	0	0	1	0	0	0	0	0	0	0	0	0	0	0	0	0	0	0	0	0	0							1	0
35510	6241.00	A/N care: elderly primip.	0	0	0	1	0	0	0	0	0	0	0	0	0	0	0	0	0	0	0	0	0	0							1	0
35511	6234.00	A/N care: H/O stillbirth	0	0	0	1	0	0	0	0	0	0	0	0	0	0	0	0	0	0	0	0	0	0							1	0
35512	6281.00	A/N care: under 5ft tall	0	0	0	1	0	0	0	0	0	0	0	0	0	0	0	0	0	0	0	0	0	0							1	0
35513	6284.00	A/N care: primip. > 30 years	0	0	0	1	0	0	0	0	0	0	0	0	0	0	0	0	0	0	0	0	0	0							1	0
35514	624Z.00	A/N care: precious preg. NOS	0	0	0	1	0	0	0	0	0	0	0	0	0	0	0	0	0	0	0	0	0	0							1	0
35517	63DZ.00	Placental details NOS	0	0	0	0	0	0	0	0	0	0	0	0	0	0	0	0	0	0	0	0	0	1							1	0
35558	584..12	U-S scan - obstetric, diagn.	0	0	0	1	0	0	0	0	0	0	0	0	0	0	0	0	0	0	0	0	0	0							1	0
35592	6213.00	Pregnant - V.E. confirms	0	0	0	1	0	0	0	0	0	0	0	0	0	0	0	0	0	0	0	0	0	0							1	0
35601	7F23z00	Immediate repair of obstetric laceration NOS	0	0	0	0	0	0	0	0	1	0	0	0	0	0	0	0	0	0	0	0	0	0							1	0
35625	Q434000	Perinatal hepatitis causing jaundice, unspecified	0	0	0	0	0	0	0	0	0	1	0	0	0	0	0	0	0	0	0	0	0	0							1	0
35628	L321.00	Prolonged labour unspecified	0	0	0	0	0	0	0	0	1	0	0	0	0	0	0	0	0	0	0	0	0	0							1	0
35646	L123z00	Transient hypertension of pregnancy NOS	0	0	0	1	1	0	0	0	0	0	0	0	0	0	0	0	0	0	0	0	0	0							1	0
35652	L412000	Superficial thrombophlebitis in pregnancy/puerperium unsp	0	0	0	0	0	0	0	0	0	0	0	0	0	0	0	0	0	0	0	0	0	1							1	0
35680	Q423.00	Hydrops fetalis due to isoimmunisation	0	0	0	1	1	0	0	0	0	0	0	0	0	0	0	0	0	0	0	0	0	0							1	0
35683	L244z00	Other uterine/pelvic floor abn in preg/childb/puerp NOS	0	0	0	0	0	0	0	0	0	0	0	0	0	0	0	0	0	0	0	0	0	1							1	0
35698	L12zz00	Unspecified hypertension in preg/childb/puerp NOS	0	0	0	0	0	0	0	0	0	0	0	0	0	0	0	0	0	0	0	0	0	1							1	0
35701	L100000	Threatened abortion unspecified	0	0	0	1	0	0	0	0	0	0	0	0	0	0	0	0	0	0	0	0	0	0							1	0
35710	L452z00	Obstetric nonpurulent mastitis NOS	0	0	0	0	0	0	0	0	0	0	0	0	0	0	0	0	0	0	0	1	0	0							1	0
35727	Q407200	Neonatal candidiasis of other skin	0	0	0	0	0	0	0	0	0	1	0	0	0	0	0	0	0	0	0	0	0	0							1	0
35777	Q417.00	Intracranial nontraumatic haemorrhage of fetus and newborn	0	0	0	0	0	0	0	0	0	0	0	0	0	0	0	0	0	0	0	0	0	1							1	0
35826	62G6.00	A/N U/S scan normal += dates	0	0	0	1	0	0	0	0	0	0	0	0	0	0	0	0	0	0	0	0	0	0							1	0
35855	L15z.00	Prolonged pregnancy NOS	0	1	1	1	1	0	0	0	0	0	0	0	0	0	0	0	0	0	0	0	1	0	287	294	290.5	7			1	0
35859	67A5.00	Pregnancy alcohol advice	0	0	0	1	0	0	0	0	0	0	0	0	0	0	0	0	0	0	0	0	0	0							1	0
35903	L244.12	Pendulous abdomen in pregnancy,childbirth and the puerperium	0	0	0	0	0	0	0	0	0	0	0	0	0	0	0	0	0	0	0	0	0	1							1	0
35912	ZV22200	[V]Pregnancy confirmed	0	0	0	1	0	0	0	0	0	0	0	0	0	0	0	0	0	0	0	0	0	0							1	0
35917	939..00	Kick chart	0	0	0	1	0	0	0	0	0	0	0	0	0	0	0	0	0	0	0	0	0	0							1	0
35928	L463000	Other breast disorder in pregnancy/puerperium/lact unspec	0	0	0	0	0	0	0	0	0	0	0	0	0	0	0	0	0	0	0	0	0	1							1	0
35932	7F06000	Cerclage of cervix of gravid uterus	0	0	0	1	0	0	0	0	0	0	0	0	0	0	0	0	0	0	0	0	0	0							1	0
35977	3188.00	Placental localisation	0	0	0	1	0	0	0	0	0	0	0	0	0	0	0	0	0	0	0	0	0	0							1	0
36000	9N1y400	Seen in postnatal clinic	0	0	0	0	0	0	0	0	0	1	0	0	0	0	0	0	0	0	0	0	0	0							1	0
36006	L16z.00	Pregnancy complication NOS	0	0	0	1	1	0	0	0	0	0	0	0	0	0	0	0	0	0	0	0	0	0							1	0
36037	Lyu6B00	[X]Vaginitis following delivery	0	0	0	0	0	0	0	0	0	1	0	0	0	0	0	0	0	0	0	0	0	0							1	0
36071	Q21z.11	Anoxia in newborn NOS	0	0	0	0	0	0	0	0	0	1	0	0	0	0	0	0	0	0	0	0	0	0							1	0
36127	Q406412	Neonatal conjunctivitis due to staphylococcus	0	0	0	0	0	0	0	0	0	1	0	0	0	0	0	0	0	0	0	0	0	0							1	0
36137	L142z00	Early onset of delivery NOS	0	0	0	0	0	0	0	0	1	0	0	0	0	0	0	0	0	0	0	0	0	0							1	0
36164	8E9Z.00	Post-natal exercises	0	0	0	0	0	0	0	0	0	0	0	0	0	0	0	0	0	0	0	1	0	0							1	0
36195	L268.00	Other fetal problems	0	0	0	1	0	0	0	0	0	0	0	0	0	0	0	0	0	0	0	0	0	0							1	0
36206	2743.00	O/E - partial engagement - 3/5	0	0	0	1	0	0	0	0	0	0	0	0	0	0	0	0	0	0	0	0	0	0							1	0
36207	L220z00	Unstable lie NOS	0	0	0	1	0	0	0	0	0	0	0	0	0	0	0	0	0	0	0	0	0	0							1	0
36208	Q206300	Birth plexus injury - whole plexus	0	0	0	0	0	0	0	0	0	1	0	0	0	0	0	0	0	0	0	0	0	0							1	0
36226	L2A1.00	Abnormal biochemical finding on antenatal screen of mother	0	0	0	1	0	0	0	0	0	0	0	0	0	0	0	0	0	0	0	0	0	0							1	0
36234	L370z11	Retained placenta without haemorrhage	0	0	0	0	0	0	0	0	1	0	0	0	0	0	0	0	0	0	0	0	0	0							1	0
36235	67A4.00	Pregnancy exercise advice	0	0	0	1	0	0	0	0	0	0	0	0	0	0	0	0	0	0	0	0	0	0							1	0
36248	62U..11	Barts test	0	0	0	1	0	0	0	0	0	0	0	0	0	0	0	0	0	0	0	0	0	0							1	0
36340	938..00	Obstetric coop card	0	0	0	1	1	0	0	0	0	0	0	0	0	0	0	0	0	0	0	0	0	0							1	0
36375	Z23A700	Niggling uterine contractions	0	0	0	1	0	0	0	0	0	0	0	0	0	0	0	0	0	0	0	0	0	0							1	0
36394	L16C.00	Pregnancy induced oedema+proteinuria without hypertension	0	0	0	1	1	0	0	0	0	0	0	0	0	0	0	0	0	0	0	0	0	0							1	0
36417	Q403.00	Tetanus neonatorum	0	0	0	0	0	0	0	0	0	1	0	0	0	0	0	0	0	0	0	0	0	0							1	0
36421	L167z00	Liver disorder in pregnancy NOS	0	0	0	1	1	0	0	0	0	0	0	0	0	0	0	0	0	0	0	0	0	0							1	0
36441	ZV28000	[V]Amniocentesis to screen for chromosomal anomalies	0	0	0	1	0	0	0	0	0	0	0	0	0	0	0	0	0	0	0	0	0	0							1	0
36451	L395500	Mid-cavity forceps with rotation	0	0	0	0	0	0	0	0	1	0	0	0	0	0	0	0	0	0	0	0	0	0							1	0
36478	L442000	Obstetric perineal wound disruption unspecified	0	0	0	0	0	0	0	0	0	1	0	0	0	0	0	0	0	0	0	0	0	0							1	0
36516	62F4.00	A/N amniocentesis wanted	0	0	0	1	0	0	0	0	0	0	0	0	0	0	0	0	0	0	0	0	0	0							1	0
36542	62E4.11	Intends to bottle feed	0	0	0	1	1	0	0	0	0	0	0	0	0	0	0	0	0	0	0	0	0	0							1	0
36559	Q200011	Intracerebral haemorrhage in fetus or newborn	0	0	0	0	0	0	0	0	0	1	0	0	0	0	0	0	0	0	0	0	0	0							1	0
36564	Q48y700	Late neonatal death	0	0	0	0	0	0	0	0	0	1	0	0	0	0	0	0	0	0	0	0	0	0							1	0
36593	Z245100	Maternal blood loss minimal	0	0	0	1	1	0	0	0	0	0	0	0	0	0	0	0	0	0	0	0	0	1							1	0
36640	L265300	Maternal care for poor fetal growth	0	0	0	1	0	0	0	0	0	0	0	0	0	0	0	0	0	0	0	0	0	0							1	0
36642	L00..12	Vesicular mole	0	0	0	0	0	0	0	0	0	0	0	0	0	0	0	0	1	0	0	0	0	0							1	0
36655	Z245.00	Observation of blood loss in labour	0	0	0	0	0	0	0	0	1	0	0	0	0	0	0	0	0	0	0	0	0	0							1	0
36694	Q21..11	Intrauterine hypoxia	0	0	0	1	1	0	0	0	0	0	0	0	0	0	0	0	0	0	0	0	0	0							1	0
36703	L345.00	Vulval and perineal haematoma during delivery	0	0	0	0	0	0	0	0	1	0	0	0	0	0	0	0	0	0	0	0	0	0							1	0
36710	Q313.00	Perinatal pulmonary haemorrhage	0	0	0	0	0	0	0	0	0	1	0	0	0	0	0	0	0	0	0	0	0	0							1	0
36756	L386.00	Toxic reaction to local anaesthesia during labour and deliv	0	0	0	0	0	0	0	0	1	0	0	0	0	0	0	0	0	0	0	0	0	0							1	0
36764	Z263E11	Waters broken	0	0	0	0	0	0	0	0	1	0	0	0	0	0	0	0	0	0	0	0	0	0							1	0
36773	ZL33111	Under care of community midwife	0	0	0	0	0	0	0	0	0	0	0	0	0	0	0	0	0	0	0	0	0	1							1	0
36845	Q311111	Aspiration of mucus in newborn	0	0	0	0	0	0	0	0	0	1	0	0	0	0	0	0	0	0	0	0	0	0							1	0
36864	Z239200	Uterine contractions absent	0	0	0	1	0	0	0	0	0	0	0	0	0	0	0	0	0	0	0	0	0	0							1	0
36894	Q100.11	Fetus small-for-dates (SFD), without mention of malnutrition	0	0	0	1	0	0	0	0	0	0	0	0	0	0	0	0	0	0	0	0	0	0							1	0
36903	67AZ.00	Pregnancy advice NOS	0	0	0	0	0	0	0	0	0	0	0	0	0	0	0	0	0	0	0	0	0	1							1	0
36959	L391.00	Obstetric shock	0	0	0	0	0	0	0	0	1	0	0	0	0	0	0	0	0	0	0	0	0	0							1	0
37019	61H1.00	Female sterilisation failure	0	0	0	1	1	0	0	0	0	0	0	0	0	0	0	0	0	0	0	0	0	0							1	0
37029	62NG.00	A/N 41 week examination	0	1	1	1	0	0	0	0	0	0	0	0	0	0	0	0	0	0	0	0	1	0	287	287	287	0			1	0
37038	Z23D100	Girth of pregnant abdomen	0	0	0	1	0	0	0	0	0	0	0	0	0	0	0	0	0	0	0	0	0	0							1	0
37039	Z234600	Fundal height low for dates	0	0	0	1	0	0	0	0	0	0	0	0	0	0	0	0	0	0	0	0	0	0							1	0
37040	Z262P00	Placenta healthy	0	0	0	0	0	0	0	0	0	0	0	0	0	0	0	0	0	0	0	0	0	1							1	0
37043	Q404z00	Umbilical sepsis NOS	0	0	0	0	0	0	0	0	0	1	0	0	0	0	0	0	0	0	0	0	0	0							1	0
37044	Q450.11	Vitamin K deficiency of the newborn	0	0	0	0	0	0	0	0	0	1	0	0	0	0	0	0	0	0	0	0	0	0							1	0
37045	Q406511	Neonatal dacryocystitis due to other bacteria	0	0	0	0	0	0	0	0	0	1	0	0	0	0	0	0	0	0	0	0	0	0							1	0
37046	628Z.00	A/N risk NOS	0	0	0	1	0	0	0	0	0	0	0	0	0	0	0	0	0	0	0	0	0	0							1	0
37047	6242.00	A/N care: H/O infertility	0	0	0	1	0	0	0	0	0	0	0	0	0	0	0	0	0	0	0	0	0	0							1	0
37048	6282.00	A/N care:10yrs+since last preg	0	0	0	1	0	0	0	0	0	0	0	0	0	0	0	0	0	0	0	0	0	0							1	0
37049	271A.00	O/E - fundus = term size	0	0	1	1	0	0	0	0	0	0	0	0	0	0	0	0	0	0	0	0	0	0	280	280	280	0			1	0
37050	2719.00	O/E -fundus 38 weeks-term size	0	0	1	1	0	0	0	0	0	0	0	0	0	0	0	0	0	0	0	0	0	0	266	280	273	14			1	0
37051	2712.00	O/E - fundus 16-20 week size	0	0	0	1	0	0	0	0	0	0	0	0	0	0	0	0	0	0	0	0	0	0	112	140	126	28			1	0
37052	6354.00	Baby full term maturity	0	0	0	0	0	0	0	0	1	0	0	0	0	0	0	0	0	0	0	0	0	0	280	286	283	6			1	0
37054	L341100	Second degree perineal tear during delivery - delivered	0	0	0	0	0	0	0	0	1	0	0	0	0	0	0	0	0	0	0	0	0	0							1	0
37055	Q035500	Fetus/neonate affected by maternal pethidine in labour/deliv	0	0	0	0	0	0	0	0	1	0	0	0	0	0	0	0	0	0	0	0	0	0							1	0
37093	L304.00	Persistent occipitoposterior or occipitoanterior position	0	0	0	1	0	0	0	0	0	0	0	0	0	0	0	0	0	0	0	0	0	0							1	0
37121	274..12	O/E - presenting part engaged	0	0	0	1	0	0	0	0	0	0	0	0	0	0	0	0	0	0	0	0	0	0							1	0
37143	7F10000	Forewater rupture of amniotic membrane	0	0	0	0	0	0	0	0	1	0	0	0	0	0	0	0	0	0	0	0	0	0							1	0
37147	584B.00	Viability US scan	0	0	0	1	0	0	0	0	0	0	0	0	0	0	0	0	0	0	0	0	0	0							1	0
37163	L150z00	Post-term pregnancy NOS	0	1	1	1	1	0	0	0	0	0	0	0	0	0	0	0	0	0	0	0	1	0	287	294	290.5	7			1	0
37180	272..11	O/E - lie of fetus	0	0	0	1	0	0	0	0	0	0	0	0	0	0	0	0	0	0	0	0	0	0							1	0
37201	L16C100	Gestational oedema with proteinuria	0	0	0	1	1	0	0	0	0	0	0	0	0	0	0	0	0	0	0	0	0	0							1	0
37220	62G2.00	A/N U/S scan offered	0	0	0	1	0	0	0	0	0	0	0	0	0	0	0	0	0	0	0	0	0	0							1	0
37221	62G7.00	A/N U/S scan normal +? dates	0	0	0	1	0	0	0	0	0	0	0	0	0	0	0	0	0	0	0	0	0	0							1	0
37222	62G1.00	A/N U/S scan not offered	0	0	0	1	0	0	0	0	0	0	0	0	0	0	0	0	0	0	0	0	0	0							1	0
37245	L345000	Vulval and perineal haematoma during delivery, unspecified	0	0	0	0	0	0	0	0	1	0	0	0	0	0	0	0	0	0	0	0	0	0							1	0
37246	Q206200	Birth plexus injury - Klumpke-Dejerine	0	0	0	0	0	0	0	0	0	1	0	0	0	0	0	0	0	0	0	0	0	0							1	0
37254	Q030.00	Fetus or neonate affected by breech delivery and extraction	0	0	0	0	0	0	0	0	1	0	0	0	0	0	0	0	0	0	0	0	0	0							1	0
37267	L301400	Obstructed labour due to generally contracted pelvis	0	0	0	0	0	0	0	0	1	0	0	0	0	0	0	0	0	0	0	0	0	0							1	0
37280	L36z.00	Postpartum haemorrhage NOS	0	0	0	0	0	0	0	0	1	0	0	0	0	0	0	0	0	0	0	0	0	0							1	0
37322	4H13.00	Amniotic fluid - abnormality	0	0	0	1	0	0	0	0	0	0	0	0	0	0	0	0	0	0	0	0	0	0							1	0
37344	L120000	Benign essential hypertension in preg/childb/puerp unspec	0	0	0	0	0	0	0	0	0	0	0	0	0	0	0	0	0	0	0	0	0	1							1	0
37345	L312100	Other uterine inertia - delivered	0	0	0	0	0	0	0	0	1	0	0	0	0	0	0	0	0	0	0	0	0	0							1	0
37348	Lyu2500	[X]Other specified pregnancy-related conditions	0	0	0	1	1	0	0	0	0	0	0	0	0	0	0	0	0	0	0	0	0	0							1	0
37386	8B68.00	Pregnancy prophylactic therapy	0	0	0	1	0	0	0	0	0	0	0	0	0	0	0	0	0	0	0	0	0	0							1	0
37397	L01z.00	Other abnormal product of conception NOS	0	0	0	0	0	0	0	0	0	0	0	0	0	0	0	0	0	0	1	0	0	0							1	0
37423	ZV24100	[V]Examination of Lactating mother	0	0	0	0	0	0	0	0	0	0	0	0	0	0	0	0	0	0	0	1	0	0							1	0
37435	L450.11	Abscess of nipple - obstetric	0	0	0	0	0	0	0	0	0	0	0	0	0	0	0	0	0	0	0	0	0	1							1	0
37509	7F1A300	Drainage of hydrocephalus of fetus to facilitate delivery	0	0	0	0	0	0	0	0	1	0	0	0	0	0	0	0	0	0	0	0	0	0							1	0
37573	Z22B900	Continuing pregnancy after abortion of sibling fetus	0	0	0	1	0	0	0	0	0	0	0	0	0	0	0	0	0	0	0	0	0	0							1	0
37664	L44y.11	Subinvolution of uterus in the puerperium	0	0	0	0	0	0	0	0	0	1	0	0	0	0	0	0	0	0	0	0	0	0							1	0
37675	62T..00	Misc. postnatal data	0	0	0	0	0	0	0	0	0	0	0	0	0	0	0	0	0	0	0	1	0	0							1	0
37693	13Hd.00	Teenage pregnancy	0	0	0	1	1	0	0	0	0	0	0	0	0	0	0	0	0	0	0	0	0	0							1	0
37699	L396z00	Vacuum extractor delivery NOS	0	0	0	0	0	0	0	0	1	0	0	0	0	0	0	0	0	0	0	0	0	0							1	0
37701	Z22A.00	Observation of pattern of pregnancy	0	0	0	1	0	0	0	0	0	0	0	0	0	0	0	0	0	0	0	0	0	0							1	0
37708	ZLD9211	Discharge by hospital midwife	0	0	0	0	0	0	0	0	0	1	0	0	0	0	0	0	0	0	0	0	0	0							1	0
37735	L362000	Secondary postpartum haemorrhage unspecified	0	0	0	0	0	0	0	0	1	0	0	0	0	0	0	0	0	0	0	0	0	0							1	0
37742	Q416400	Perinatal superficial haematoma	0	0	0	0	0	0	0	0	0	1	0	0	0	0	0	0	0	0	0	0	0	0							1	0
37752	62O3.00	Fetal maturity: dates = size	0	0	0	1	0	0	0	0	0	0	0	0	0	0	0	0	0	0	0	0	0	0							1	0
37776	Q446100	Transitory neonatal hypernatraemia	0	0	0	0	0	0	0	0	0	1	0	0	0	0	0	0	0	0	0	0	0	0							1	0
37782	F251100	Neonatal myoclonic epilepsy	0	0	0	0	0	0	0	0	0	1	0	0	0	0	0	0	0	0	0	0	0	0							1	0
37831	L264z00	Intrauterine death NOS	0	0	0	1	1	0	0	0	0	0	0	0	0	0	0	0	0	0	0	0	0	0							1	0
37864	L11zz00	Antepartum haemorrhage NOS	0	0	0	1	1	0	0	0	0	0	0	0	0	0	0	0	0	0	0	0	0	0							1	0
37878	Z254E11	Multiple birth delivery	0	0	0	0	0	0	0	0	1	0	0	1	0	0	0	0	0	0	0	0	0	0							1	1
37884	Z254D00	Face to pubes birth	0	0	0	0	0	0	0	0	1	0	0	0	0	0	0	0	0	0	0	0	0	0							1	0
37953	Q444z00	Neonatal hypocalcaemia NOS	0	0	0	0	0	0	0	0	0	1	0	0	0	0	0	0	0	0	0	0	0	0							1	0
37985	L2AX.00	Abnormal finding on antenatal screening of mother	0	0	0	1	0	0	0	0	0	0	0	0	0	0	0	0	0	0	0	0	0	0							1	0
38022	Z22CF00	Date symptom of pregnancy first noted	0	0	0	1	0	0	0	0	0	0	0	0	0	0	0	0	0	0	0	0	0	0							1	0
38043	Q200500	Cerebral haematoma in fetus or newborn	0	0	0	0	0	0	0	0	0	1	0	0	0	0	0	0	0	0	0	0	0	0							1	0
38108	L002.00	Complete hydatidiform mole	0	0	0	0	0	0	0	0	0	0	0	0	0	0	0	0	1	0	0	0	0	0							1	0
38140	L30zz11	Dystocia NOS	0	0	0	0	0	0	0	0	1	0	0	0	0	0	0	0	0	0	0	0	0	0							1	0
38162	Q406000	Ophthalmia neonatorum, unspecified	0	0	0	0	0	0	0	0	0	1	0	0	0	0	0	0	0	0	0	0	0	0							1	0
38163	Q46y100	Neonatal diarrhoea	0	0	0	0	0	0	0	0	0	1	0	0	0	0	0	0	0	0	0	0	0	0							1	0
38164	Q200411	Cerebral injury due to birth trauma	0	0	0	0	0	0	0	0	0	1	0	0	0	0	0	0	0	0	0	0	0	0							1	0
38165	6237.00	A/N care: H/O trophoblast.dis.	0	0	0	1	0	0	0	0	0	0	0	0	0	0	0	0	0	0	0	0	0	0							1	0
38280	L225100	Face presentation - delivered	0	0	0	0	0	0	0	0	1	0	0	0	0	0	0	0	0	0	0	0	0	0							1	0
38312	L162.12	Nephropathy NOS in pregnancy without hypertension	0	0	0	1	1	0	0	0	0	0	0	0	0	0	0	0	0	0	0	0	0	0							1	0
38330	Q200400	Brain injury due to birth trauma NOS	0	0	0	0	0	0	0	0	0	1	0	0	0	0	0	0	0	0	0	0	0	0							1	0
38346	ZV22000	[V]First normal pregnancy supervision	0	0	0	1	0	0	0	0	0	0	0	0	0	0	0	0	0	0	0	0	0	0							1	0
38358	62UA.00	Downs screen blood test abnormal	0	0	0	1	0	0	0	0	0	0	0	0	0	0	0	0	0	0	0	0	0	0							1	0
38415	L050z00	Unspecified legal abortion NOS	0	0	0	0	0	0	0	0	0	0	0	0	0	0	1	0	0	0	0	0	0	0							1	0
38439	L244411	Cystocele complicating postpartum care - baby delivered prev	0	0	0	0	0	0	0	0	0	1	0	0	0	0	0	0	0	0	0	0	0	0							1	0
38440	L462z00	Breast engorgement in pregnancy/puerperium/lactation NOS	0	0	0	0	0	0	0	0	0	0	0	0	0	0	0	0	0	0	0	0	0	1							1	0
38473	7E0B400	Insertion of prostaglandin abortifacient pessary	0	0	0	0	0	0	0	0	0	0	0	0	0	0	1	0	0	0	0	0	0	0							1	0
38485	7L13000	Neonatal exchange blood transfusion	0	0	0	0	0	0	0	0	0	1	0	0	0	0	0	0	0	0	0	0	0	0							1	0
38556	67A7.00	Pregnancy dental advice	0	0	0	1	0	0	0	0	0	0	0	0	0	0	0	0	0	0	0	0	0	0							1	0
38591	Z23AN00	Painful uterine contractions	0	0	0	0	0	0	0	0	1	0	0	0	0	0	0	0	0	0	0	0	0	0							1	0
38608	L250.11	Suspect fetal anencephaly	0	0	0	1	0	0	0	0	0	0	0	0	0	0	0	0	0	0	0	0	0	0							1	0
38616	L442100	Obstetric perineal wound disruption - deliv + p/n comp	0	0	0	0	0	0	0	0	0	1	0	0	0	0	0	0	0	0	0	0	0	0							1	0
38625	L011.00	Carneous mole	0	0	0	0	0	0	0	0	0	0	0	0	0	0	0	0	1	0	0	0	0	0							1	0
38660	Q3...00	Fetus and newborn respiratory conditions	0	0	0	0	0	0	0	0	0	1	0	0	0	0	0	0	0	0	0	0	0	0							1	0
38669	5844.11	Placenta U-S scan	0	0	0	1	0	0	0	0	0	0	0	0	0	0	0	0	0	0	0	0	0	0							1	0
38771	Lyu2200	[X]Other venous complications in pregnancy	0	0	0	1	1	0	0	0	0	0	0	0	0	0	0	0	0	0	0	0	0	0							1	0
38782	L265.11	Placental insufficiency	0	0	0	1	1	0	0	0	0	0	0	0	0	0	0	0	0	0	0	0	0	0							1	0
38823	L33z.00	Umbilical cord complications NOS	0	0	0	1	1	0	0	0	0	0	0	0	0	0	0	0	0	0	0	0	0	0							1	0
38827	ZLE7400	Discharge from special care baby service	0	0	0	0	0	0	0	0	0	1	0	0	0	0	0	0	0	0	0	0	0	0							1	0
38846	Z271D00	Normal fetal heart baseline pattern	0	0	0	1	0	0	0	0	0	0	0	0	0	0	0	0	0	0	0	0	0	0							1	0
38849	7F18.00	Cephalic vaginal deliv abnorm presentation head - no instrum	0	0	0	0	0	0	0	0	1	0	0	0	0	0	0	0	0	0	0	0	0	0							1	0
38852	Q311300	Aspiration of vomit in newborn	0	0	0	0	0	0	0	0	0	1	0	0	0	0	0	0	0	0	0	0	0	0							1	0
38864	L160.00	Papyraceous fetus	0	0	0	1	1	0	0	0	0	0	0	0	0	0	0	0	0	0	0	0	0	0							1	0
38871	L246.00	Other cervical abnormality in pregnancy/childbirth/puerp	0	0	0	0	0	0	0	0	0	0	0	0	0	0	0	0	0	0	0	0	0	1							1	0
38875	L247.00	Congenital/acquired abnormality vagina in preg/childb/puerp	0	0	0	0	0	0	0	0	0	0	0	0	0	0	0	0	0	0	0	0	0	1							1	0
38882	L123600	Transient hypertension of pregnancy	0	0	0	1	1	0	0	0	0	0	0	0	0	0	0	0	0	0	0	0	0	0							1	0
38885	Z22B313	Identical twins	0	0	0	0	0	0	0	0	0	0	0	1	0	0	0	0	0	0	0	0	0	0							0	1
38890	ZV27400	[V]Twins, both stillborn	0	0	0	0	0	0	0	0	1	0	1	1	0	0	0	0	0	0	0	0	0	0							1	0
38901	7E07100	Curettage of products of conception from uterus NEC	0	0	0	0	0	0	0	0	0	0	0	0	0	0	0	0	0	0	1	0	0	0							1	0
39036	7F...00	Obstetric operations	0	0	0	1	1	0	0	0	0	0	0	0	0	0	0	0	0	0	0	0	0	0							1	0
39054	Z221.11	Primip	0	0	0	1	1	0	0	0	0	0	0	0	0	0	0	0	0	0	0	0	0	0							1	0
39055	9kJ0.00	Neonatal check - enhanced service completed	0	0	0	0	0	0	0	0	0	1	0	0	0	0	0	0	0	0	0	0	0	0							1	0
39079	Q319.00	Respiratory failure of newborn	0	0	0	0	0	0	0	0	0	1	0	0	0	0	0	0	0	0	0	0	0	0							1	0
39117	L126500	Eclampsia in pregnancy	0	0	0	1	1	0	0	0	0	0	0	0	0	0	0	0	0	0	0	0	0	0							1	0
39138	L303.00	Deep transverse arrest (DTA)	0	0	0	0	0	0	0	0	1	0	0	0	0	0	0	0	0	0	0	0	0	0							1	0
39150	Z254E00	Multiple birth	0	0	0	0	0	0	0	0	1	0	0	1	0	0	0	0	0	0	0	0	0	0							1	1
39155	13G3000	Midwife attends 1 - 10 days post discharge	0	0	0	0	0	0	0	0	0	1	0	0	0	0	0	0	0	0	0	0	0	0					5	1	1	1
39163	Q40..00	Infections specific to perinatal period	0	0	0	0	0	0	0	0	0	1	0	0	0	0	0	0	0	0	0	0	0	0							1	0
39164	Q430000	Neonatal jaundice + glucose-6-phosphate dehydrogenase defic.	0	0	0	0	0	0	0	0	0	1	0	0	0	0	0	0	0	0	0	0	0	0							1	0
39165	Q483100	Newborn regurgitation of food	0	0	0	0	0	0	0	0	0	1	0	0	0	0	0	0	0	0	0	0	0	0							1	0
39167	637Z.00	Birth head circumference NOS	0	0	0	0	0	0	0	0	1	0	0	0	0	0	0	0	0	0	0	0	0	0							1	0
39168	L342100	Third degree perineal tear during delivery - delivered	0	0	0	0	0	0	0	0	1	0	0	0	0	0	0	0	0	0	0	0	0	0							1	0
39169	L341.11	Pelvic floor tear	0	0	0	0	0	0	0	0	1	0	0	0	0	0	0	0	0	0	0	0	0	0							1	0
39172	62L2.00	A/N blood group screen done	0	0	0	1	0	0	0	0	0	0	0	0	0	0	0	0	0	0	0	0	0	0							1	0
39173	62Uz.00	Downs screening blood test NOS	0	0	0	1	0	0	0	0	0	0	0	0	0	0	0	0	0	0	0	0	0	0							1	0
39175	63D4.00	Placental infarct	0	0	0	1	1	0	0	0	0	0	0	0	0	0	0	0	0	0	0	0	0	0							1	0
39218	5858200	Ultrasonic doppler for fetal heart sounds	0	0	0	1	0	0	0	0	0	0	0	0	0	0	0	0	0	0	0	0	0	0							1	0
39238	4HZ..00	Amniotic fluid exam. NOS	0	0	0	1	0	0	0	0	0	0	0	0	0	0	0	0	0	0	0	0	0	0							1	0
39282	64C2.00	Child 10 day exam. - normal	0	0	0	0	0	0	0	0	0	1	0	0	0	0	0	0	0	0	0	0	0	0					10	10	1	1
39288	6368.00	Baby BW = > 96% (over 4499g)	0	0	0	0	0	0	0	0	1	0	0	0	0	0	0	0	0	0	0	0	0	0							1	0
39319	8HE7.00	Discharged from hospital within 6 hours of delivery	0	0	0	0	0	0	0	0	1	0	0	0	0	0	0	0	0	0	0	0	0	0							1	0
39321	Q203y12	Fracture of nose due to birth trauma	0	0	0	0	0	0	0	0	0	1	0	0	0	0	0	0	0	0	0	0	0	0							1	0
39324	Q408400	Group A haemolytic streptococcal intra-amniotic infect. NEC	0	0	0	1	1	0	0	0	0	0	0	0	0	0	0	0	0	0	0	0	0	0							1	0
39359	L385.00	Failed or difficult intubation during pregnancy	0	0	0	1	1	0	0	0	0	0	0	0	0	0	0	0	0	0	0	0	0	0							1	0
39421	Z2C2.00	Unable to perform breast-feeding	0	0	0	0	0	0	0	0	0	0	0	0	0	0	0	0	0	0	0	1	0	0							1	0
39424	L46y.00	Other disorders of lactation	0	0	0	0	0	0	0	0	0	0	0	0	0	0	0	0	0	0	0	0	0	1							1	0
39446	ZRBY.00	Edinburgh postnatal depression scale	0	0	0	0	0	0	0	0	0	0	0	0	0	0	0	0	0	0	0	1	0	0							1	0
39447	8I3G.00	Edinburgh postnatal depression scale declined	0	0	0	0	0	0	0	0	0	0	0	0	0	0	0	0	0	0	0	1	0	0							1	0
39470	L08..00	Failed attempted abortion	0	0	0	1	0	0	0	0	0	0	0	0	0	0	1	0	0	0	0	0	0	0							1	0
39492	L244.13	Rectocele in pregnancy, childbirth and the puerperium	0	0	0	0	0	0	0	0	0	0	0	0	0	0	0	0	0	0	0	0	0	1							1	0
39550	L244z11	Cystocele in pregnancy, childbirth or the puerperium NOS	0	0	0	0	0	0	0	0	0	0	0	0	0	0	0	0	0	0	0	0	0	1							1	0
39573	Z265900	Umbilical cord not around baby's neck at delivery	0	0	0	0	0	0	0	0	1	0	0	0	0	0	0	0	0	0	0	0	0	0							1	0
39574	Q406512	Neonatal conjunctivitis due to other bacteria	0	0	0	0	0	0	0	0	0	1	0	0	0	0	0	0	0	0	0	0	0	0							1	0
39576	L343.00	Fourth degree perineal tear during delivery	0	0	0	0	0	0	0	0	1	0	0	0	0	0	0	0	0	0	0	0	0	0							1	0
39611	62GE.00	Antenatal ultrasound scan at 22-40 weeks	0	0	0	1	0	0	0	0	0	0	0	0	0	0	0	0	0	0	0	0	0	0	154	280	217	126			1	0
39636	L412212	Puerperal phlebitis	0	0	0	0	0	0	0	0	0	1	0	0	0	0	0	0	0	0	0	0	0	0							1	0
39691	Q40A000	Sepsis of newborn due to Staphylococcus aureus	0	0	0	0	0	0	0	0	0	1	0	0	0	0	0	0	0	0	0	0	0	0							1	0
39709	7F22100	Expression of placenta	0	0	0	0	0	0	0	0	1	0	0	0	0	0	0	0	0	0	0	0	0	0							1	0
39728	62O..11	Fetal maturity - A/N	0	0	0	1	0	0	0	0	0	0	0	0	0	0	0	0	0	0	0	0	0	0							1	0
39739	7N61111	[SO]Delivered uterus	0	0	0	0	0	0	0	0	1	0	0	0	0	0	0	0	0	0	0	0	0	0							1	0
39754	L051.11	Medal abortion - incomplete	0	0	0	0	0	0	0	0	0	0	0	0	0	0	1	0	0	0	0	0	0	0							1	0
39759	Z264900	Old meconium staining liquor	0	0	0	0	0	0	0	0	1	0	0	0	0	0	0	0	0	0	0	0	0	0							1	0
39805	L45z.00	Obstetric breast infection NOS	0	0	0	0	0	0	0	0	0	0	0	0	0	0	0	0	0	0	0	0	0	1							1	0
39827	L33zz00	Umbilical cord complications NOS	0	0	0	1	1	0	0	0	0	0	0	0	0	0	0	0	0	0	0	0	0	0							1	0
39845	L234.00	Mixed feto-pelvic disproportion	0	0	0	1	1	0	0	0	0	0	0	0	0	0	0	0	0	0	0	0	0	0							1	0
39866	7F1A200	Cleidotomy of fetus to facilitate delivery	0	0	0	0	0	0	0	0	1	0	1	0	0	0	0	0	0	0	0	0	0	0							1	0
39868	Q420.11	Erythroblastosis fetalis	0	0	0	1	1	0	0	0	0	0	0	0	0	0	0	0	0	0	0	0	0	0							1	0
39959	ZV33.00	[V]Twin, unspecified	0	0	0	0	0	0	0	0	0	0	0	1	0	0	0	0	0	0	0	0	0	0							0	1
40080	7F11y00	Other specified other induction of labour	0	0	0	0	0	0	0	0	1	0	0	0	0	0	0	0	0	0	0	0	0	0							1	0
40094	Q421.00	Haemolytic disease due to ABO isoimmunisation	0	0	0	0	0	0	0	0	0	0	0	0	0	0	0	0	0	0	0	0	0	1							1	0
40095	L186500	Cardiomyopathy in the puerperium	0	0	0	0	0	0	0	0	0	1	0	0	0	0	0	0	0	0	0	0	0	0							1	0
40123	Q407.11	Neonatal monilia	0	0	0	0	0	0	0	0	0	1	0	0	0	0	0	0	0	0	0	0	0	0							1	0
40124	Q202.00	Fracture of clavicle due to birth trauma	0	0	0	0	0	0	0	0	0	1	0	0	0	0	0	0	0	0	0	0	0	0							1	0
40125	6399.00	Apgar at 1 minute = 8	0	0	0	0	0	0	0	0	1	0	0	0	0	0	0	0	0	0	0	0	0	0							1	0
40126	63A8.00	Apgar at 5 minutes = 7	0	0	0	0	0	0	0	0	1	0	0	0	0	0	0	0	0	0	0	0	0	0							1	0
40204	444Z.00	Feto/placental hormones NOS	0	0	0	1	0	0	0	0	0	0	0	0	0	0	0	0	0	0	0	0	0	0							1	0
40205	4442.00	Feto/placen. hormones normal	0	0	0	1	0	0	0	0	0	0	0	0	0	0	0	0	0	0	0	0	0	0							1	0
40224	Eu53000	[X]Mild mental/behav disorder assoc with the puerperium NEC	0	0	0	0	0	0	0	0	0	1	0	0	0	0	0	0	0	0	0	0	0	0							1	0
40258	L040011	Spontaneous abortion with sepsis	0	0	0	0	0	0	0	0	0	0	0	0	0	1	0	0	0	0	0	0	0	0							1	0
40262	L247.13	Vaginal abnormality in pregnancy/childbirth/puerperium	0	0	0	0	0	0	0	0	0	0	0	0	0	0	0	0	0	0	0	0	0	1							1	0
40279	7E19012	Fimbrial extraction of tubal pregnancy	0	0	0	0	0	0	0	0	0	0	0	0	1	0	0	0	0	0	0	0	0	0							1	0
40296	Q46X.00	Intestinal obstruction of newborn, unspecified	0	0	0	0	0	0	0	0	0	1	0	0	0	0	0	0	0	0	0	0	0	0							1	0
40328	Q206000	Brachial palsy unspecified, due to birth trauma	0	0	0	0	0	0	0	0	0	1	0	0	0	0	0	0	0	0	0	0	0	0							1	0
40336	L371000	Retained products with no haemorrhage unspecified	0	0	0	0	0	0	0	0	1	0	0	0	0	0	0	0	0	0	0	0	0	0							1	0
40354	Q12..11	Large baby born	0	0	0	0	0	0	0	0	0	1	0	0	0	0	0	0	0	0	0	0	0	0							1	0
40357	L2D..00	Retained intrauterine contraceptive device in pregnancy	0	0	0	1	0	0	0	0	0	0	0	0	0	0	0	0	0	0	0	0	0	0							1	0
40370	Q466z11	Delayed passage of meconium NOS	0	0	0	0	0	0	0	0	0	1	0	0	0	0	0	0	0	0	0	0	0	0							1	0
40375	Q20yD00	Subcutaneous fat necrosis due to birth injury	0	0	0	0	0	0	0	0	0	1	0	0	0	0	0	0	0	0	0	0	0	0							1	0
40448	7F11100	Induction of labour using prostaglandins	0	0	0	0	0	0	0	0	1	0	0	0	0	0	0	0	0	0	0	0	0	0							1	0
40500	Eu53100	[X]Severe mental and behav disorder assoc wth puerperium NEC	0	0	0	0	0	0	0	0	0	1	0	0	0	0	0	0	0	0	0	0	0	0							1	0
40558	Z22B211	DZ - Dizygotic twins	0	0	0	0	0	0	0	0	0	0	0	1	0	0	0	0	0	0	0	0	0	0							0	1
40577	Z2C6500	Difficulty positioning baby at breast for feeding	0	0	0	0	0	0	0	0	0	0	0	0	0	0	0	0	0	0	0	1	0	0							1	0
40581	L241111	Uterine fibroid - baby delivered	0	0	0	0	0	0	0	0	1	0	0	0	0	0	0	0	0	0	0	0	0	0							1	0
40597	ZV28y00	[V]Other specified antenatal screening	0	0	0	1	0	0	0	0	0	0	0	0	0	0	0	0	0	0	0	0	0	0							1	0
40633	Z22A600	Teenage pregnancy	0	0	0	1	1	0	0	0	0	0	0	0	0	0	0	0	0	0	0	0	0	0							1	0
40655	L223.00	Oblique presentation	0	0	0	1	0	0	0	0	0	0	0	0	0	0	0	0	0	0	0	0	0	0							1	0
40683	Z28..11	Pelvic assessment - childbirth	0	0	0	1	0	0	0	0	0	0	0	0	0	0	0	0	0	0	0	0	0	0							1	0
40686	L125000	Severe pre-eclampsia unspecified	0	0	0	1	1	0	0	0	0	0	0	0	0	0	0	0	0	0	0	0	0	0							1	0
40698	L4z..00	Complications of the puerperium NOS	0	0	0	0	0	0	0	0	0	1	0	0	0	0	0	0	0	0	0	0	0	0							1	0
40700	L225z00	Face presentation NOS	0	0	0	0	0	0	0	0	1	0	0	0	0	0	0	0	0	0	0	0	0	0							1	0
40701	7F06100	Removal of cerclage from cervix of gravid uterus	0	0	0	1	1	0	0	0	0	0	0	0	0	0	0	0	0	0	0	0	0	0							1	0
40702	Z243600	Slow progress in first stage of labour	0	0	0	0	0	0	0	0	1	0	0	0	0	0	0	0	0	0	0	0	0	0							1	0
40703	L169z00	Herpes gestationis NOS	0	0	0	0	0	0	0	0	0	0	0	0	0	0	0	0	0	0	0	0	0	1							1	0
40706	L344z00	Unspecified perineal laceration during delivery NOS	0	0	0	0	0	0	0	0	1	0	0	0	0	0	0	0	0	0	0	0	0	0							1	0
40707	L308z00	Failed forceps NOS	0	0	0	0	0	0	0	0	1	0	0	0	0	0	0	0	0	0	0	0	0	0							1	0
40710	L395z00	Forceps delivery NOS	0	0	0	0	0	0	0	0	1	0	0	0	0	0	0	0	0	0	0	0	0	0							1	0
40715	Q317.00	Perinatal chronic respiratory disease	0	0	0	0	0	0	0	0	0	1	0	0	0	0	0	0	0	0	0	0	0	0							1	0
40723	L12z.00	Unspecified hypertension in pregnancy/childbirth/puerperium	0	0	0	0	0	0	0	0	0	0	0	0	0	0	0	0	0	0	0	0	0	1							1	0
40724	Z255700	Failure to progress in second stage of labour	0	0	0	0	0	0	0	0	1	0	0	0	0	0	0	0	0	0	0	0	0	0							1	0
40730	L125z00	Severe pre-eclampsia NOS	0	0	0	1	1	0	0	0	0	0	0	0	0	0	0	0	0	0	0	0	0	0							1	0
40744	Z254A00	Abnormal delivery	0	0	0	0	0	0	0	0	1	0	0	0	0	0	0	0	0	0	0	0	0	0							1	0
40762	Q409000	Congenital hepatitis A infection	0	0	0	0	0	0	0	0	0	1	0	0	0	0	0	0	0	0	0	0	0	0							1	0
40776	Z265C00	Number of umbilical veins	0	0	0	1	1	0	0	0	0	0	0	0	0	0	0	0	0	0	0	0	0	0							1	0
40825	Z22B800	Undiagnosed multiple pregnancy	0	0	0	1	1	0	0	0	0	0	0	1	0	0	0	0	0	0	0	0	0	0							1	0
40851	61B6.00	Depot contraceptive failure	0	0	0	1	0	0	0	0	0	0	0	0	0	0	0	0	0	0	0	0	0	0							1	0
40859	62X4.00	Length of gestation at birth	0	0	0	0	0	0	0	0	1	0	0	0	0	0	0	0	0	0	0	0	0	0							1	0
40867	Q485100	Withdrawal symptoms from therapeutic use of drugs in newborn	0	0	0	0	0	0	0	0	0	1	0	0	0	0	0	0	0	0	0	0	0	0							1	0
40868	Q200z11	Birth brain damage NOS	0	0	0	0	0	0	0	0	0	1	0	0	0	0	0	0	0	0	0	0	0	0							1	0
40869	Qyu5B00	[X]Neonatal jaundice from other specified causes	0	0	0	0	0	0	0	0	0	1	0	0	0	0	0	0	0	0	0	0	0	0							1	0
40870	Q020.00	Fetus or neonate affected by placenta previa	0	0	0	1	1	0	0	0	0	0	0	0	0	0	0	0	0	0	0	0	0	0							1	0
40873	63B..00	Apgar at 10 minutes	0	0	0	0	0	0	0	0	1	0	0	0	0	0	0	0	0	0	0	0	0	0							1	0
40874	6363.00	Baby BW = 10%-24% (2850-3149g)	0	0	0	0	0	0	0	0	1	0	0	0	0	0	0	0	0	0	0	0	0	0							1	0
40875	L341200	Second degree perineal tear during delivery with p/n prob	0	0	0	0	0	0	0	0	0	1	0	0	0	0	0	0	0	0	0	0	0	0							1	0
40876	L342z00	Third degree perineal tear during delivery NOS	0	0	0	0	0	0	0	0	1	0	0	0	0	0	0	0	0	0	0	0	0	0							1	0
40931	4H51.00	Amniotic fluid AFP normal	0	0	0	1	0	0	0	0	0	0	0	0	0	0	0	0	0	0	0	0	0	0							1	0
40964	L192.00	Continuing preg after intrauterine death one fetus or more	0	0	0	1	0	0	0	0	0	0	0	0	0	0	0	0	0	0	0	0	0	0							1	0
40978	Z22A700	Surrogate pregnancy	0	0	0	1	0	0	0	0	0	0	0	0	0	0	0	0	0	0	0	0	0	0							1	0
41016	L247.11	Septate vagina in pregnancy, childbirth and the puerperium	0	0	0	0	0	0	0	0	0	0	0	0	0	0	0	0	0	0	0	0	0	1							1	0
41033	Z22C511	EDC - Estimated date of conception	0	0	0	0	0	0	1	0	0	0	0	0	0	0	0	0	0	0	0	0	0	0							1	0
41035	Z246B00	Estimated maternal blood loss	0	0	0	1	0	0	0	0	0	0	0	0	0	0	0	0	0	0	0	0	0	0							1	0
41036	7M35000	Gas and air analgesia in labour	0	0	0	0	0	0	0	0	1	0	0	0	0	0	0	0	0	0	0	0	0	0							1	0
41050	Z2...00	Pregnancy, childbirth and puerperium observations	0	0	0	0	0	0	0	0	0	0	0	0	0	0	0	0	0	0	0	0	0	1							1	0
41053	Q483z11	Bottle feeding problem in the newborn	0	0	0	0	0	0	0	0	0	1	0	0	0	0	0	0	0	0	0	0	0	0							1	0
41064	Q484.00	Newborn drug reaction and intoxication	0	0	0	0	0	0	0	0	0	1	0	0	0	0	0	0	0	0	0	0	0	0							1	0
41098	L050x00	Unspecified legal abortion with complication NOS	0	0	0	0	0	0	0	0	0	0	0	0	0	0	1	0	0	0	0	0	0	0							1	0
41102	L263500	Lab+del comp fetal ht rate anom wth meconium in amnio fluid	0	0	0	0	0	0	0	0	1	0	0	0	0	0	0	0	0	0	0	0	0	0							1	0
41108	L45z000	Obstetric breast infection NOS, unspecified	0	0	0	0	0	0	0	0	0	0	0	0	0	0	0	0	0	0	0	0	0	1							1	0
41118	L08z.00	Failed attempted abortion NOS	0	0	0	1	0	0	0	0	0	0	0	0	0	0	1	0	0	0	0	0	0	0							1	0
41122	L10zz00	Early pregnancy haemorrhage NOS	0	0	0	1	1	0	0	0	0	0	0	0	0	0	0	0	0	0	0	0	0	0							1	0
41146	9531.00	Complete mat. services claimed	0	0	0	1	1	0	0	0	0	0	0	0	0	0	0	0	0	0	0	0	0	0							1	0
41151	Q406611	Neonatal viral dacryocystitis or conjunctivitis	0	0	0	0	0	0	0	0	0	1	0	0	0	0	0	0	0	0	0	0	0	0							1	0
41253	7F...11	Childbirth operations	0	0	0	0	0	0	0	0	1	0	0	0	0	0	0	0	0	0	0	0	0	0							1	0
41281	Z2C4.00	Does not perform breast-feeding	0	0	0	0	0	0	0	0	0	0	0	0	0	0	0	0	0	0	0	1	0	0							1	0
41283	L187.00	Orthopaedic disorders in pregnancy/childbirth/puerperium	0	0	0	0	0	0	0	0	0	0	0	0	0	0	0	0	0	0	0	0	0	1							1	0
41296	Q21..00	Intrauterine hypoxia and birth asphyxia	0	0	0	0	0	0	0	0	1	0	0	0	0	0	0	0	0	0	0	0	0	0							1	0
41379	L052.11	Medical abortion - complete	0	0	0	0	0	0	0	0	0	0	0	0	0	0	1	0	0	0	0	0	0	0							1	0
41414	62B6.00	Delivery booking place changed	0	0	0	1	0	0	0	0	0	0	0	0	0	0	0	0	0	0	0	0	0	0							1	0
41421	62Z..00	Maternal care NOS	0	0	0	0	0	0	0	0	0	0	0	0	0	0	0	0	0	0	0	0	0	1							1	0
41447	L44yz11	Blood dyscrasia puerperal	0	0	0	0	0	0	0	0	0	1	0	0	0	0	0	0	0	0	0	0	0	0							1	0
41473	L183.00	Drug dependence in pregnancy, childbirth and the puerperium	0	0	0	0	0	0	0	0	0	0	0	0	0	0	0	0	0	0	0	0	0	1							1	0
41483	L401.00	Puerperal salpingitis	0	0	0	0	0	0	0	0	0	1	0	0	0	0	0	0	0	0	0	0	0	0							1	0
41494	7F21z00	Manual removal products of conception delivered uterus NOS	0	0	0	0	0	0	0	0	1	0	0	0	0	0	0	0	0	0	0	0	0	0							1	0
41504	L13y000	Other pregnancy vomiting unspecified	0	0	0	1	1	0	0	0	0	0	0	0	0	0	0	0	0	0	0	0	0	0							1	0
41587	L210z00	Twin pregnancy NOS	0	0	0	1	1	0	0	0	0	0	0	1	0	0	0	0	0	0	0	0	0	0							1	0
41588	L112200	Placental abruption - not delivered	0	0	0	1	0	0	0	0	0	0	0	0	0	0	0	0	0	0	0	0	0	0							1	0
41606	L06..00	Illegally induced abortion	0	0	0	0	0	0	0	0	0	0	0	0	0	0	1	0	0	0	0	0	0	0							1	0
41625	L13yz00	Other pregnancy vomiting NOS	0	0	0	1	1	0	0	0	0	0	0	0	0	0	0	0	0	0	0	0	0	0							1	0
41626	L4y..00	Other specified complications of the puerperium	0	0	0	0	0	0	0	0	0	1	0	0	0	0	0	0	0	0	0	0	0	0							1	0
41718	L1y..00	Complications of pregnancy/childbirth/puerperium OS	0	0	0	0	0	0	0	0	0	0	0	0	0	0	0	0	0	0	0	0	0	1							1	0
41724	Z23A200	Occasional uterine tightenings	0	0	0	1	0	0	0	0	0	0	0	0	0	0	0	0	0	0	0	0	0	0							1	0
41747	L44yz00	Other complications of the puerperium NOS	0	0	0	0	0	0	0	0	0	1	0	0	0	0	0	0	0	0	0	0	0	0							1	0
41783	L041100	Incomp spontaneous abortion + delayed/excessive haemorrhage	0	0	0	0	0	0	0	0	0	0	0	0	0	1	0	0	0	0	0	0	0	0							1	0
41797	Q403100	Tetanus omphalitis	0	0	0	0	0	0	0	0	0	1	0	0	0	0	0	0	0	0	0	0	0	0							1	0
41899	L240000	Congenital abnormality of uterus affecting obstetric care	0	0	0	1	0	0	0	0	0	0	0	0	0	0	0	0	0	0	0	0	0	0							1	0
41908	Q3z..00	Fetal or newborn respiratory problems NOS	0	0	0	0	0	0	0	0	0	1	0	0	0	0	0	0	0	0	0	0	0	0							1	0
41919	5849.00	U-S scan - fetal presentation	0	0	0	1	0	0	0	0	0	0	0	0	0	0	0	0	0	0	0	0	0	0							1	0
41927	Q48z.00	Other perinatal conditions NOS	0	0	0	0	0	0	0	0	0	1	0	0	0	0	0	0	0	0	0	0	0	0							1	0
41937	5848.00	U-S scan - multiple fetus	0	0	0	1	0	0	0	0	0	0	0	1	0	0	0	0	0	0	0	0	0	0							1	0
41949	L12z000	Unspecified hypertension in preg/childb/puerp unspecified	0	0	0	0	0	0	0	0	0	0	0	0	0	0	0	0	0	0	0	0	0	1							1	0
41954	Z23A400	Irregular uterine contractions	0	0	0	1	0	0	0	0	0	0	0	0	0	0	0	0	0	0	0	0	0	0							1	0
41955	62F5.00	A/N amniocentesis - awaited	0	0	0	1	0	0	0	0	0	0	0	0	0	0	0	0	0	0	0	0	0	0							1	0
41959	L171300	Maternal gonorrhoea in pregnancy - baby not yet delivered	0	0	0	1	0	0	0	0	0	0	0	0	0	0	0	0	0	0	0	0	0	0							1	0
41961	L171.00	Maternal gonorrhoea during pregnancy/childbirth/puerperium	0	0	0	0	0	0	0	0	0	0	0	0	0	0	0	0	0	0	0	0	0	1							1	0
42005	6362.00	Baby BW = 3% - 9% (2500-2849g)	0	0	0	0	0	0	0	0	1	0	0	0	0	0	0	0	0	0	0	0	0	0							1	0
42015	L16y.00	Other pregnancy complications	0	0	0	1	1	0	0	0	0	0	0	0	0	0	0	0	0	0	0	0	0	0							1	0
42016	Z22B200	Dizygotic twins	0	0	0	0	0	0	0	0	0	0	0	1	0	0	0	0	0	0	0	0	0	0							0	1
42088	L125100	Severe pre-eclampsia - delivered	0	0	0	0	0	0	0	0	1	0	0	0	0	0	0	0	0	0	0	0	0	0							1	0
42091	L411z00	Varicose veins of perineum/vulva in pregnancy/puerperium NOS	0	0	0	0	0	0	0	0	0	0	0	0	0	0	0	0	0	0	0	0	0	1							1	0
42093	5846.00	U-S scan - fetal maturity	0	0	0	1	0	0	0	0	0	0	0	0	0	0	0	0	0	0	0	0	0	0							1	0
42101	L140z00	Threatened premature labour NOS	0	0	0	1	0	0	0	0	0	0	0	0	0	0	0	0	0	0	0	0	0	0							1	0
42120	L2A0.00	Abnormal haematologic find on antenatal screening of mother	0	0	0	1	0	0	0	0	0	0	0	0	0	0	0	0	0	0	0	0	0	0							1	0
42131	Z264B00	Thick meconium stained liquor	0	0	0	0	0	0	0	0	1	0	0	0	0	0	0	0	0	0	0	0	0	0							1	0
42173	L00..11	Trophoblastic disease	0	0	0	0	0	0	0	0	0	0	0	0	0	0	0	0	1	0	0	0	0	0							1	0
42175	L467.00	Hypogalactia	0	0	0	0	0	0	0	0	0	0	0	0	0	0	0	0	0	0	0	1	0	0							1	0
42213	Q021100	Fetus or neonate affected by abruptio placentae	0	0	0	1	1	0	0	0	0	0	0	0	0	0	0	0	0	0	0	0	0	0							1	0
42226	Q017200	Fetus or neonate affected by external version before labour	0	0	0	0	0	0	0	0	1	0	0	0	0	0	0	0	0	0	0	0	0	0							1	0
42275	L395300	Mid-cavity forceps delivery	0	0	0	0	0	0	0	0	1	0	0	0	0	0	0	0	0	0	0	0	0	0							1	0
42291	7F20y00	Instrumental removal products of concep delivered uterus OS	0	0	0	0	0	0	0	0	1	0	0	0	0	0	0	0	0	0	0	0	0	0							1	0
42320	63BB.00	Apgar at 10 minutes = 10	0	0	0	0	0	0	0	0	1	0	0	0	0	0	0	0	0	0	0	0	0	0							1	0
42322	Q213.00	Liveborn with labour fetal distress	0	0	0	0	0	0	0	0	1	0	0	0	0	0	0	0	0	0	0	0	0	0							1	0
42324	L34z.00	Vulval/perineal trauma during delivery NOS	0	0	0	0	0	0	0	0	1	0	0	0	0	0	0	0	0	0	0	0	0	0							1	0
42326	62KZ.00	Antenatal syphilis screen NOS	0	0	0	1	0	0	0	0	0	0	0	0	0	0	0	0	0	0	0	0	0	0							1	0
42335	L440.00	Cerebrovascular disorders in the puerperium	0	0	0	0	0	0	0	0	0	1	0	0	0	0	0	0	0	0	0	0	0	0							1	0
42336	62RB.00	P/N care started at birth	0	0	0	0	0	0	0	0	0	1	0	0	0	0	0	0	0	0	0	0	0	0							1	0
42384	Q031400	Fetus or neonate affected by transverse lie in labour/deliv	0	0	0	0	0	0	0	0	1	0	0	0	0	0	0	0	0	0	0	0	0	0							1	0
42458	L040.00	Spontaneous abortion unspecified	0	0	0	0	0	0	0	0	0	0	0	0	0	1	0	0	0	0	0	0	0	0							1	0
42485	Lyu6200	[X]Other specified puerperal infection	0	0	0	0	0	0	0	0	0	1	0	0	0	0	0	0	0	0	0	0	0	0							1	0
42527	Q42..11	Isoimmunisation of newborn	0	0	0	0	0	0	0	0	0	1	0	0	0	0	0	0	0	0	0	0	0	0							1	0
42572	L323100	Delayed delivery second twin - delivered	0	0	0	0	0	0	0	0	1	0	0	1	0	0	0	0	0	0	0	0	0	0							1	1
42598	L175.00	Maternal rubella in pregnancy, childbirth and the puerperium	0	0	0	0	0	0	0	0	0	0	0	0	0	0	0	0	0	0	0	0	0	1							1	0
42614	Z22..00	Pregnancy observations	0	0	0	1	0	0	0	0	0	0	0	0	0	0	0	0	0	0	0	0	0	0							1	0
42661	Q021011	Fetus affected by APH - antepartum haemorrhage	0	0	0	1	1	0	0	0	0	0	0	0	0	0	0	0	0	0	0	0	0	0							1	0
42662	635Z.00	Baby maturity NOS	0	0	0	0	0	0	0	0	1	0	0	0	0	0	0	0	0	0	0	0	0	0							1	0
42731	Z254600	Deliv caes following prev caes	0	0	0	0	0	0	0	0	1	0	0	0	0	0	0	0	0	0	0	0	0	0							1	0
42755	L387.00	Spinal/epidural anesth-induced headache dur labour/delivery	0	0	0	0	0	0	0	0	1	0	0	0	0	0	0	0	0	0	0	0	0	0							1	0
42764	953..00	Maternity services claimed	0	0	0	0	0	0	0	0	0	0	0	0	0	0	0	0	0	0	0	0	0	1							1	0
42781	7E08y00	Other specified evacuation of contents of uterus	0	0	0	0	0	0	0	0	0	0	0	0	0	0	0	0	0	0	1	0	0	0							1	0
42880	7E0B000	Intraamniotic injection of prostaglandin	0	0	0	0	0	0	0	0	0	0	0	0	0	0	1	0	0	0	0	0	0	0							1	0
42885	Z254.00	Observation of pattern of delivery	0	0	0	0	0	0	0	0	1	0	0	0	0	0	0	0	0	0	0	0	0	0							1	0
42944	Q20y900	Torticollis due to birth injury	0	0	0	0	0	0	0	0	0	1	0	0	0	0	0	0	0	0	0	0	0	0							1	0
42947	L127100	Pre-eclampsia or eclampsia with hypertension - delivered	0	0	0	0	0	0	0	0	1	0	0	0	0	0	0	0	0	0	0	0	0	0							1	0
42967	L443.11	Haematoma - perineal wound	0	0	0	0	0	0	0	0	0	1	0	0	0	0	0	0	0	0	0	0	0	0							1	0
43000	L16D.00	Excessive weight gain in pregnancy	0	0	0	1	1	0	0	0	0	0	0	0	0	0	0	0	0	0	0	0	0	0							1	0
43002	634Z.00	Sex of baby NOS	0	0	0	0	0	0	0	0	1	0	0	0	0	0	0	0	0	0	0	0	0	0							1	0
43003	Q402000	Congenital herpes simplex	0	0	0	0	0	0	0	0	0	1	0	0	0	0	0	0	0	0	0	0	0	0							1	0
43004	Q13..00	Light for gestational age	0	0	0	0	0	0	0	0	0	1	0	0	0	0	0	0	0	0	0	0	0	0							1	0
43005	Q200012	Intracranial haemorrhage in fetus or newborn	0	0	0	0	0	0	0	0	0	1	0	0	0	0	0	0	0	0	0	0	0	0							1	0
43140	67A2.00	Diet in pregnancy advice	0	0	0	1	0	0	0	0	0	0	0	0	0	0	0	0	0	0	0	0	0	0							1	0
43167	Q47yy11	Erythroderma neonatorum	0	0	0	0	0	0	0	0	0	1	0	0	0	0	0	0	0	0	0	0	0	0							1	0
43218	Q316.11	Wet lung syndrome in newborn	0	0	0	0	0	0	0	0	0	1	0	0	0	0	0	0	0	0	0	0	0	0							1	0
43236	Z2D4.00	Does not latch on to breast for feeding	0	0	0	0	0	0	0	0	0	0	0	0	0	0	0	0	0	0	0	1	0	0							1	0
43243	64B4.00	Birth exam. abnormal -referred	0	0	0	0	0	0	0	0	1	0	0	0	0	0	0	0	0	0	0	0	0	0							1	0
43309	L336.00	Vascular lesions of cord	0	0	0	1	1	0	0	0	0	0	0	0	0	0	0	0	0	0	0	0	0	0							1	0
43322	L231100	Generally contracted pelvis - delivered	0	0	0	0	0	0	0	0	1	0	0	0	0	0	0	0	0	0	0	0	0	0							1	0
43327	L292100	Unspecified maternal pyrexia during labour - delivered	0	0	0	0	0	0	0	0	1	0	0	0	0	0	0	0	0	0	0	0	0	0							1	0
43344	ZV61800	[V]Illegitimate pregnancy	0	0	0	1	0	0	0	0	0	0	0	0	0	0	0	0	0	0	0	0	0	0							1	0
43366	Q207011	Phrenic nerve palsy in newborn	0	0	0	0	0	0	0	0	0	1	0	0	0	0	0	0	0	0	0	0	0	0							1	0
43402	Z167.00	Expressing colostrum	0	0	0	0	0	0	0	0	0	0	0	0	0	0	0	0	0	0	0	0	0	1							1	0
43416	6B23.00	Sure Start postnatal visit	0	0	0	0	0	0	0	0	0	1	0	0	0	0	0	0	0	0	0	0	0	0							1	0
43428	ZV28400	[V]Screening for fetal growth retardation using ultrasonics	0	0	0	1	0	0	0	0	0	0	0	0	0	0	0	0	0	0	0	0	0	0							1	0
43502	62Q1.00	P/N care from consultant	0	0	0	0	0	0	0	0	0	1	0	0	0	0	0	0	0	0	0	0	0	0							1	0
43503	2742.00	O/E - presenting part free-4/5	0	0	0	1	0	0	0	0	0	0	0	0	0	0	0	0	0	0	0	0	0	0							1	0
43504	2745.00	O/E - presentation engaged-1/5	0	0	0	1	0	0	0	0	0	0	0	0	0	0	0	0	0	0	0	0	0	0							1	0
43505	2744.00	O/E - partial engagement - 2/5	0	0	0	1	0	0	0	0	0	0	0	0	0	0	0	0	0	0	0	0	0	0							1	0
43506	2741.00	O/E - presenting part free-5/5	0	0	0	1	0	0	0	0	0	0	0	0	0	0	0	0	0	0	0	0	0	0							1	0
43563	Lyu5.00	[X]Delivery	0	0	0	0	0	0	0	0	1	0	0	0	0	0	0	0	0	0	0	0	0	0							1	0
43564	Q31z.00	Perinatal respiratory problems NOS	0	0	0	0	0	0	0	0	0	1	0	0	0	0	0	0	0	0	0	0	0	0							1	0
43567	L313100	Precipitate labour - delivered	0	0	0	0	0	0	0	0	1	0	0	0	0	0	0	0	0	0	0	0	0	0							1	0
43576	Q406811	Neonatal dacryocystitis due to other inclusion body	0	0	0	0	0	0	0	0	0	1	0	0	0	0	0	0	0	0	0	0	0	0							1	0
43595	Q2...00	Birth trauma, asphyxia and hypoxia	0	0	0	0	0	0	0	0	0	1	0	0	0	0	0	0	0	0	0	0	0	0							1	0
43628	L247011	Septate vagina affecting obstetric care	0	0	0	0	0	0	0	0	0	0	0	0	0	0	0	0	0	0	0	0	0	1							1	0
43664	L127.00	Pre-eclampsia or eclampsia with pre-existing hypertension	0	0	0	1	1	0	0	0	0	0	0	0	0	0	0	0	0	0	0	0	0	0							1	0
43720	951..11	FP24 - mat claim-on obst.list	0	0	0	1	1	0	0	0	0	0	0	0	0	0	0	0	0	0	0	0	0	0							1	0
43736	Z246400	Time contractions became regular	0	0	0	0	0	0	0	0	1	0	0	0	0	0	0	0	0	0	0	0	0	0							1	0
43754	L18z.00	Medical condition NOS in pregnancy/childbirth/puerperium	0	0	0	0	0	0	0	0	0	0	0	0	0	0	0	0	0	0	0	0	0	1							1	0
43760	7F1Az00	Other method of delivery NOS	0	0	0	0	0	0	0	0	1	0	0	0	0	0	0	0	0	0	0	0	0	0							1	0
43771	6361.00	Baby BW = < 3% (under 2500g)	0	0	0	0	0	0	0	0	1	0	0	0	0	0	0	0	0	0	0	0	0	0							1	0
43805	Z22C312	Duration of gestation	0	0	0	1	1	0	0	0	0	0	0	0	0	0	0	0	0	0	0	0	0	0							1	0
43893	Q470.00	Idiopathic hydrops fetalis	0	0	0	1	1	0	0	0	0	0	0	0	0	0	0	0	0	0	0	0	0	0							1	0
43896	Q312100	Perinatal pneumomediastinum	0	0	0	0	0	0	0	0	0	1	0	0	0	0	0	0	0	0	0	0	0	0							1	0
43918	L340400	Fourchette tear during delivery	0	0	0	0	0	0	0	0	1	0	0	0	0	0	0	0	0	0	0	0	0	0							1	0
43957	Z23F.00	Gravid uterus problem	0	0	0	1	0	0	0	0	0	0	0	0	0	0	0	0	0	0	0	0	0	0							1	0
43958	Q023000	Fetus/neonate affected by twin-to-twin transplacental transf	0	0	0	0	0	0	0	0	0	0	0	1	0	0	0	0	0	0	0	0	0	1							1	1
43959	633Z.00	Outcome of delivery NOS	0	0	0	0	0	0	0	0	1	0	0	0	0	0	0	0	0	0	0	0	0	0							1	0
44057	ZV23111	[V]Pregnancy with history of hydatidiform mole	0	0	0	1	0	0	0	0	0	0	0	0	0	0	0	0	0	0	0	0	0	0							1	0
44062	A984000	Neonatal gonococcal conjunctivits	0	0	0	0	0	0	0	0	0	1	0	0	0	0	0	0	0	0	0	0	0	0							1	0
44068	L12z100	Unspecified hypertension in preg/childb/puerp - delivered	0	0	0	0	0	0	0	0	1	0	0	0	0	0	0	0	0	0	0	0	0	0							1	0
44069	L18..00	Other medical condition in pregnancy/childbirth/puerperium	0	0	0	0	0	0	0	0	0	0	0	0	0	0	0	0	0	0	0	0	0	1							1	0
44071	Q479.00	Non-immune hydrops fetalis	0	0	0	1	1	0	0	0	0	0	0	0	0	0	0	0	0	0	0	0	0	0							1	0
44173	5391.00	Obstetric X-ray - fetus	0	0	0	1	0	0	0	0	0	0	0	0	0	0	0	0	0	0	0	0	0	0							1	0
44192	L431.00	Amniotic fluid pulmonary embolism	0	0	0	0	0	0	0	0	1	0	0	0	0	0	0	0	0	0	0	0	0	0							1	0
44199	L234100	Mixed feto-pelvic disproportion - delivered	0	0	0	0	0	0	0	0	1	0	0	0	0	0	0	0	0	0	0	0	0	0							1	0
44235	L296.00	Vaginal delivery following previous caesarean section	0	0	0	0	0	0	0	0	1	0	0	0	0	0	0	0	0	0	0	0	0	0							1	0
44238	ZV31000	[V]Twin, born in hospital, mate live born	0	0	0	0	0	0	0	0	1	0	0	1	0	0	0	0	0	0	0	0	0	0							1	1
44256	9Ea4.00	Unborn child at risk physi/ment abnormal serious handicap	0	0	0	1	0	0	0	0	0	0	0	0	0	0	0	0	0	0	0	0	0	0							1	0
44261	L353.11	Laceration of cervix - obstetric	0	0	0	0	0	0	0	0	1	0	0	0	0	0	0	0	0	0	0	0	0	0							1	0
44306	L126600	Eclampsia in labour	0	0	0	0	0	0	0	0	1	0	0	0	0	0	0	0	0	0	0	0	0	0							1	0
44337	L307.00	Failed trial of labour unspecified	0	0	0	0	0	0	0	0	1	0	0	0	0	0	0	0	0	0	0	0	0	0							1	0
44345	L264100	Intrauterine death - delivered	0	0	0	0	0	0	0	0	1	0	1	0	0	0	0	0	0	0	0	0	0	0							1	0
44358	Q44y000	Transitory neonatal tyrosinaemia	0	0	0	0	0	0	0	0	0	1	0	0	0	0	0	0	0	0	0	0	0	0							1	0
44385	L35z.00	Obstetric trauma NOS	0	0	0	0	0	0	0	0	1	0	0	0	0	0	0	0	0	0	0	0	0	0							1	0
44401	L305200	Shoulder dystocia with antenatal problem	0	0	0	0	0	0	0	0	1	0	0	0	0	0	0	0	0	0	0	0	0	0							1	0
44403	Z271H11	Type 2 dip	0	0	0	1	0	0	0	0	0	0	0	0	0	0	0	0	0	0	0	0	0	0							1	0
44404	L43z400	Obstetric pulmonary embolism NOS with postnatal complication	0	0	0	0	0	0	0	0	0	1	0	0	0	0	0	0	0	0	0	0	0	0							1	0
44429	L236.00	Hydrocephalic disproportion	0	0	0	1	0	0	0	0	0	0	0	0	0	0	0	0	0	0	0	0	0	0							1	0
44444	1514.11	Due to deliver - EDC	0	0	0	0	0	0	1	0	0	0	0	0	0	0	0	0	0	0	0	0	0	0							1	0
44472	L39y.00	Other complications of labour and delivery	0	0	0	0	0	0	0	0	1	0	0	0	0	0	0	0	0	0	0	0	0	0							1	0
44479	Q200511	Intracerebral haematoma in fetus or newborn	0	0	0	0	0	0	0	0	0	1	0	0	0	0	0	0	0	0	0	0	0	0							1	0
44482	L451z00	Obstetric breast abscess NOS	0	0	0	0	0	0	0	0	0	0	0	0	0	0	0	0	0	0	0	0	0	1							1	0
44494	L441z00	Caesarean wound disruption NOS	0	0	0	0	0	0	0	0	0	1	0	0	0	0	0	0	0	0	0	0	0	0							1	0
44549	L128.00	Pre-exist hypertension compl preg childbirth and puerperium	0	0	0	0	0	0	0	0	0	0	0	0	0	0	0	0	0	0	0	0	0	1							1	0
44644	L250.00	Fetus with central nervous system malformation	0	0	0	1	1	0	0	0	0	0	0	0	0	0	0	0	0	0	0	0	0	0							1	0
44650	L0y..00	Other specified pregnancy with abortive outcome	0	0	0	0	0	0	0	0	0	0	0	0	0	0	0	0	0	0	1	0	0	0							1	0
44727	6375.00	Birth HC = 50th-74th centile	0	0	0	0	0	0	0	0	1	0	0	0	0	0	0	0	0	0	0	0	0	0							1	0
44729	L031000	Fallopian tube pregnancy	0	0	0	0	0	0	0	0	0	0	0	0	1	0	0	0	0	0	0	0	0	0							1	0
44733	L0z..00	Pregnancy with abortive outcome NOS	0	0	0	0	0	0	0	0	0	0	0	0	0	0	0	0	0	0	1	0	0	0							1	0
44734	62O8.00	Pregnancy prolonged - 42 weeks	0	1	1	1	1	0	0	0	0	0	0	0	0	0	0	0	0	0	0	0	1	0	294	294	294	0			1	0
44746	7F05200	Amnioscopy	0	0	0	1	1	0	0	0	0	0	0	0	0	0	0	0	0	0	0	0	0	0							1	0
44770	L191.00	Continuing pregnancy after abortion of one fetus or more	0	0	0	1	0	0	0	0	0	0	0	0	0	0	0	0	0	0	0	0	0	0							1	0
44828	L263200	Fetal distress with antenatal problem	0	0	0	1	1	0	0	0	0	0	0	0	0	0	0	0	0	0	0	0	0	0							1	0
44872	L354100	Obstetric high vaginal laceration - delivered	0	0	0	0	0	0	0	0	1	0	0	0	0	0	0	0	0	0	0	0	0	0							1	0
44906	Z264300	Amniotic fluid normal	0	0	0	0	0	0	0	0	0	0	0	0	0	0	0	0	0	0	0	0	0	1							1	0
44911	7F06111	Removal of Shirodkar suture	0	0	1	1	1	0	0	0	0	0	0	0	0	0	0	0	0	0	0	0	0	0	189	294	241.5	105			1	0
44912	L120100	Benign essential hypertension in preg/childb/puerp - deliv	0	0	0	0	0	0	0	0	1	0	0	0	0	0	0	0	0	0	0	0	0	0							1	0
44983	2FX2.00	Umbilical cord stump almost off	0	0	0	0	0	0	0	0	0	1	0	0	0	0	0	0	0	0	0	0	0	0							1	0
45002	Q412.00	Perinatal subarachnoid haemorrhage	0	0	0	0	0	0	0	0	0	1	0	0	0	0	0	0	0	0	0	0	0	0							1	0
45012	Q44U.00	Transitory neonatal endocrine disorder, unspecified	0	0	0	0	0	0	0	0	0	1	0	0	0	0	0	0	0	0	0	0	0	0							1	0
45032	62O..00	Misc. antenatal data	0	0	0	1	1	0	0	0	0	0	0	0	0	0	0	0	0	0	0	0	0	0							1	0
45091	62Y..00	Routine antenatal care	0	0	0	1	0	0	0	0	0	0	0	0	0	0	0	0	0	0	0	0	0	0							1	0
45177	62E3.00	Feeding intention - breast	0	0	0	1	1	0	0	0	0	0	0	0	0	0	0	0	0	0	0	0	0	0							1	0
45242	L241.11	Uterine fibroids in pregnancy, childbirth and the puerperium	0	0	0	0	0	0	0	0	0	0	0	0	0	0	0	0	0	0	0	0	0	1							1	0
45303	Q433000	Delayed conjugation causing neonatal jaundice, unspecified	0	0	0	0	0	0	0	0	0	1	0	0	0	0	0	0	0	0	0	0	0	0							1	0
45340	L040111	Spontaneous abortion with heavy bleeding	0	0	0	0	0	0	0	0	0	0	0	0	0	1	0	0	0	0	0	0	0	0							1	0
45413	L263A11	Maternal care for reduced fetal heart rate during pregnancy	0	0	0	1	0	0	0	0	0	0	0	0	0	0	0	0	0	0	0	0	0	0							1	0
45417	Q20yB00	Sternomastoid injury due to birth injury	0	0	0	0	0	0	0	0	0	1	0	0	0	0	0	0	0	0	0	0	0	0							1	0
45439	Lyu3900	[X]Maternal care/oth spcf known or suspected fetal problems	0	0	0	1	0	0	0	0	0	0	0	0	0	0	0	0	0	0	0	0	0	0							1	0
45440	7F00.00	Therapeutic fetoscopic operations on fetus	0	0	0	1	1	0	0	0	0	0	0	0	0	0	0	0	0	0	0	0	0	0							1	0
45444	Q457.00	Transient neonatal neutropenia	0	0	0	0	0	0	0	0	0	1	0	0	0	0	0	0	0	0	0	0	0	0							1	0
45451	L240211	Bicornuate uterus - baby delivered + postpartum complication	0	0	0	0	0	0	0	0	0	1	0	0	0	0	0	0	0	0	0	0	0	0							1	0
45575	Q203000	Fracture of humerus due to birth trauma	0	0	0	0	0	0	0	0	0	1	0	0	0	0	0	0	0	0	0	0	0	0							1	0
45588	274..11	O/E - PP free - not engaged	0	0	0	1	0	0	0	0	0	0	0	0	0	0	0	0	0	0	0	0	0	0							1	0
45653	Q025.00	Fetus or neonate affected by other cord compression	0	0	0	0	0	0	0	0	1	0	0	0	0	0	0	0	0	0	0	0	0	0							1	0
45688	6359.00	Baby premature 38 weeks	0	0	0	0	0	0	0	0	1	0	0	0	0	0	0	0	0	0	0	0	0	0	266	266	266	0			1	1
45693	6358.00	Baby premature 39 weeks	0	0	0	0	0	0	0	0	1	0	0	0	0	0	0	0	0	0	0	0	0	0	273	273	273	0			1	1
45702	6357.00	Baby premature 24-26 weeks	1	0	0	0	0	0	0	0	1	0	0	0	0	0	0	0	0	0	0	0	0	0	168	182	175	14			1	1
45707	Z23A.00	Observation of pattern of uterine contractions	0	0	0	0	0	0	0	0	1	0	0	0	0	0	0	0	0	0	0	0	0	0							1	0
45729	Z22D.00	Observation of viability of pregnancy	0	0	0	1	0	0	0	0	0	0	0	0	0	0	0	0	0	0	0	0	0	0							1	0
45750	Q4z..13	Newborn death	0	0	0	0	0	0	0	0	0	1	0	0	0	0	0	0	0	0	0	0	0	0							1	0
45754	Z214.00	Care of episiotomy	0	0	0	0	0	0	0	0	0	1	0	0	0	0	0	0	0	0	0	0	0	0							1	0
45806	L070x00	Unspecified abortion with complication NOS	0	0	0	0	0	0	0	0	0	0	0	0	0	0	0	0	0	0	1	0	0	0							1	0
45840	L464.11	Agalactia	0	0	0	0	0	0	0	0	0	0	0	0	0	0	0	0	0	0	0	1	0	0							1	0
45844	L336.11	Bruising of cord	0	0	0	0	0	0	0	0	1	0	0	0	0	0	0	0	0	0	0	0	0	0							1	0
45847	Q203100	Fracture of radius or ulna due to birth trauma	0	0	0	0	0	0	0	0	0	1	0	0	0	0	0	0	0	0	0	0	0	0							1	0
45852	Q406613	Neonatal conjunctivitis due to virus	0	0	0	0	0	0	0	0	0	1	0	0	0	0	0	0	0	0	0	0	0	0							1	0
45856	Q002.00	Fetus or neonate affected by maternal infections	0	0	0	0	0	0	0	0	0	0	0	0	0	0	0	0	0	0	0	0	0	1							1	0
45859	Q203111	Birth fracture of radius	0	0	0	0	0	0	0	0	0	1	0	0	0	0	0	0	0	0	0	0	0	0							1	0
45860	ZL75200	Referral to hospital-based midwife	0	0	0	0	0	0	0	0	0	0	0	0	0	0	0	0	0	0	0	0	0	1							1	0
45862	7E07114	Curettage of uterus for termination of pregnancy NEC	0	0	0	0	0	0	0	0	0	0	0	0	0	0	1	0	0	0	0	0	0	0							1	0
45870	Ly...00	Complications of pregnancy,childbirth or the puerperium OS	0	0	0	0	0	0	0	0	0	0	0	0	0	0	0	0	0	0	0	0	0	1							1	0
45912	7F24y00	Other specified other obstetric operation	0	0	0	1	1	0	0	0	0	0	0	0	0	0	0	0	0	0	0	0	0	0							1	0
45942	L18B.00	Dis of the skin and subcut tis comp preg childbrth puerp	0	0	0	0	0	0	0	0	0	0	0	0	0	0	0	0	0	0	0	0	0	1							1	0
45963	5847.00	U-S scan - fetal abnormality	0	0	0	1	0	0	0	0	0	0	0	0	0	0	0	0	0	0	0	0	0	0							1	0
45965	Z22C311	Pregnancy duration	0	0	0	1	1	0	0	0	0	0	0	0	0	0	0	0	0	0	0	0	0	0							1	0
46009	Q0...00	Fetus/neonate affected by maternal problem unrelated to preg	0	0	0	0	0	0	0	0	0	0	0	0	0	0	0	0	0	0	0	0	0	1							1	0
46037	ZL75211	Referral to hospital midwife	0	0	0	0	0	0	0	0	0	0	0	0	0	0	0	0	0	0	0	0	0	1							1	0
46097	L111100	Placenta praevia with haemorrhage - delivered	0	0	0	0	0	0	0	0	1	0	0	0	0	0	0	0	0	0	0	0	0	0							1	0
46098	L23z100	Disproportion NOS - delivered	0	0	0	0	0	0	0	0	1	0	0	0	0	0	0	0	0	0	0	0	0	0							1	0
46126	62U..13	Double test	0	0	0	1	0	0	0	0	0	0	0	0	0	0	0	0	0	0	0	0	0	0							1	0
46180	61F3.00	Post-coital OCP failure	0	0	0	1	1	0	0	0	0	0	0	0	0	0	0	0	0	0	0	0	0	0							1	0
46187	63D3.00	Placenta diameter	0	0	0	0	0	0	0	0	1	0	0	0	0	0	0	0	0	0	0	0	0	0							1	0
46239	PH13.00	Collodion baby	0	0	0	0	0	0	0	0	0	1	0	0	0	0	0	0	0	0	0	0	0	0							1	0
46250	7F05400	Biopsy of placenta NEC	0	0	0	0	0	0	0	0	0	0	0	0	0	0	0	0	0	0	0	0	0	1							1	0
46259	7F18000	Manip cephalic vaginal deliv abnorm pres head without instrm	0	0	0	0	0	0	0	0	1	0	0	0	0	0	0	0	0	0	0	0	0	0							1	0
46270	ZV22z00	[V]Unspecified pregnant state	0	0	0	1	0	0	0	0	0	0	0	0	0	0	0	0	0	0	0	0	0	0							1	0
46281	L280300	Anhydramnios	0	0	0	1	1	0	0	0	0	0	0	0	0	0	0	0	0	0	0	0	0	0							1	0
46283	7F0..00	Fetus and gravid uterus operations	0	0	0	1	1	0	0	0	0	0	0	0	0	0	0	0	0	0	0	0	0	0							1	0
46297	Z246311	Onset of labour pains	0	0	0	0	0	0	0	0	1	0	0	0	0	0	0	0	0	0	0	0	0	0							1	0
46298	L222z00	Breech presentation NOS	0	0	0	1	0	0	0	0	0	0	0	0	0	0	0	0	0	0	0	0	0	0							1	0
46344	Q20yC00	Birth injury to face	0	0	0	0	0	0	0	0	0	1	0	0	0	0	0	0	0	0	0	0	0	0							1	0
46413	L250.12	Suspect fetal hydrocephaly	0	0	0	1	0	0	0	0	0	0	0	0	0	0	0	0	0	0	0	0	0	0							1	0
46424	Q216.00	Mild to moderate birth asphyxia - apgar score 4-7 at 1 min	0	0	0	0	0	0	0	0	1	0	0	0	0	0	0	0	0	0	0	0	0	0							1	0
46431	7F04100	Percutaneous sampling of fetal blood	0	0	0	1	0	0	0	0	0	0	0	0	0	0	0	0	0	0	0	0	0	0							1	0
46446	Q200200	Local subdural haematoma due to birth trauma	0	0	0	0	0	0	0	0	0	1	0	0	0	0	0	0	0	0	0	0	0	0							1	0
46448	Q486.00	Fetal death due to termination of pregnancy	0	0	0	0	0	0	0	0	0	0	0	0	0	0	1	0	0	0	0	0	0	0							1	0
46451	L232.00	Inlet pelvic contraction	0	0	0	1	1	0	0	0	0	0	0	0	0	0	0	0	0	0	0	0	0	0							1	0
46502	Q21..12	Labour fetal anoxia	0	0	0	0	0	0	0	0	1	0	0	0	0	0	0	0	0	0	0	0	0	0							1	0
46514	L263700	Maternal care for fetal hypoxia	0	0	0	1	0	0	0	0	0	0	0	0	0	0	0	0	0	0	0	0	0	0							1	0
46527	Z221.00	Primigravida	0	0	0	1	1	0	0	0	0	0	0	0	0	0	0	0	0	0	0	0	0	0							1	0
46577	66AX.00	Diabetes: shared care in pregnancy - diabetol and obstet	0	0	0	1	0	0	0	0	0	0	0	0	0	0	0	0	0	0	0	0	0	0							1	0
46643	Z263F00	Spontaneous forewater rupture of membranes	0	0	0	0	0	0	0	0	1	0	0	0	0	0	0	0	0	0	0	0	0	0							1	0
46724	Q022200	Fetus or neonate affected by placental insufficiency	0	0	0	1	1	0	0	0	0	0	0	0	0	0	0	0	0	0	0	0	0	0							1	0
46744	L41..00	Venous complications of pregnancy and the puerperium	0	0	0	0	0	0	0	0	0	1	0	0	0	0	0	0	0	0	0	0	0	0							1	0
46756	L184.00	Mental disorders in pregnancy, childbirth and the puerperium	0	0	0	0	0	0	0	0	0	0	0	0	0	0	0	0	0	0	0	0	0	1							1	0
46773	64a7.00	8 week exam.abn.-on treatment	0	0	0	0	0	0	0	0	0	1	0	0	0	0	0	0	0	0	0	0	0	0					56	56	1	1
46784	Q023200	Fetus/neonate affected by materno-fetal transplacental trans	0	0	0	0	0	0	0	0	0	0	0	0	0	0	0	0	0	0	0	0	0	1							1	0
46795	Q317100	Prematurity with interstitial pulmonary fibrosis	1	0	0	0	0	0	0	0	1	0	0	0	0	0	0	0	0	0	0	0	0	0	168	258	213	90			1	1
46817	Q446200	Transitory neonatal hyponatraemia	0	0	0	0	0	0	0	0	0	1	0	0	0	0	0	0	0	0	0	0	0	0							1	0
46822	Z262E00	Old retroplacental clot	0	0	0	1	0	0	0	0	0	0	0	0	0	0	0	0	0	0	0	0	0	0							1	0
46845	Z2C1.11	Performs breast-feeding	0	0	0	0	0	0	0	0	0	0	0	0	0	0	0	0	0	0	0	1	0	0							1	0
46864	Z245300	Maternal blood loss moderate	0	0	0	1	1	0	0	0	0	0	0	0	0	0	0	0	0	0	0	0	0	0							1	0
46968	Z26..00	Observation of structures of conception	0	0	0	1	0	0	0	0	0	0	0	0	0	0	0	0	0	0	0	0	0	0							1	0
46995	Z264400	Normal liquor volume	0	0	0	1	0	0	0	0	0	0	0	0	0	0	0	0	0	0	0	0	0	0							1	0
47019	Z239.00	Observation of uterine contractions	0	0	0	0	0	0	0	0	1	0	0	0	0	0	0	0	0	0	0	0	0	0							1	0
47036	Z288.00	Problem of pelvis for delivery	0	0	0	1	0	0	0	0	0	0	0	0	0	0	0	0	0	0	0	0	0	0							1	0
47080	L162.00	Unspecified renal disease in pregnancy	0	0	0	1	1	0	0	0	0	0	0	0	0	0	0	0	0	0	0	0	0	0							1	0
47081	Z265100	Umbilical cord normal	0	0	0	0	0	0	0	0	0	0	0	0	0	0	0	0	0	0	0	0	0	1							1	0
47082	Z223.00	Primiparous	0	0	0	1	1	0	0	0	0	0	0	0	0	0	0	0	0	0	0	0	0	0							1	0
47116	7F28000	Placental localisation scan	0	0	0	1	0	0	0	0	0	0	0	0	0	0	0	0	0	0	0	0	0	0							1	0
47145	62E4.00	Feeding intention - bottle	0	0	0	1	1	0	0	0	0	0	0	0	0	0	0	0	0	0	0	0	0	0							1	0
47148	L28..00	Other problems of amniotic cavity and membranes	0	0	0	1	1	0	0	0	0	0	0	0	0	0	0	0	0	0	0	0	0	0							1	0
47149	Z271F00	Fetal heart deceleration	0	0	0	1	0	0	0	0	0	0	0	0	0	0	0	0	0	0	0	0	0	0							1	0
47150	Z239311	Uterine contractions stopped	0	0	0	0	0	0	0	0	1	0	0	0	0	0	0	0	0	0	0	0	0	0							1	0
47151	L220.00	Fetus - unstable lie	0	0	0	1	0	0	0	0	0	0	0	0	0	0	0	0	0	0	0	0	0	0							1	0
47152	Z23A300	Regular uterine contractions	0	0	0	0	0	0	0	0	1	0	0	0	0	0	0	0	0	0	0	0	0	0							1	0
47153	Z264500	Reduced amniotic fluid	0	0	0	1	0	0	0	0	0	0	0	0	0	0	0	0	0	0	0	0	0	0							1	0
47154	Qyu1100	[X]Other preterm infants	1	0	0	0	0	0	0	0	1	0	0	0	0	0	0	0	0	0	0	0	0	0	168	258	213	90			1	1
47155	Q12..00	Disorders relating to long gestation and high birthweight	0	0	0	0	0	0	0	0	0	0	0	0	0	0	0	0	0	0	0	1	0	0							1	0
47156	L357.00	Obstetric trauma causing pelvic haematoma	0	0	0	0	0	0	0	0	1	0	0	0	0	0	0	0	0	0	0	0	0	0							1	0
47157	L34zz00	Vulval/perineal trauma during delivery NOS	0	0	0	0	0	0	0	0	1	0	0	0	0	0	0	0	0	0	0	0	0	0							1	0
47197	L410400	Varicose veins of legs in pregnancy/puerperium + p/n comp	0	0	0	0	0	0	0	0	0	1	0	0	0	0	0	0	0	0	0	0	0	0							1	0
47219	Q035300	Fetus/neonate affected by mat epidural anaesth - labour/del	0	0	0	0	0	0	0	0	1	0	0	0	0	0	0	0	0	0	0	0	0	0							1	0
47227	ZV27300	[V]Twins, one live born and one stillborn	0	0	0	0	0	0	0	0	1	0	1	1	0	0	0	0	0	0	0	0	0	0							1	1
47231	7F22700	Pack to control postnatal vaginal bleeding	0	0	0	0	0	0	0	0	1	0	0	0	0	0	0	0	0	0	0	0	0	0							1	0
47298	L052.00	Legal abortion complete	0	0	0	0	0	0	0	0	0	0	0	0	0	0	1	0	0	0	0	0	0	0							1	0
47317	Q483z00	Newborn feeding problem NOS	0	0	0	0	0	0	0	0	0	1	0	0	0	0	0	0	0	0	0	0	0	0							1	0
47338	633..12	Stillbirth [prevention record]	0	0	0	0	0	0	0	0	1	0	1	0	0	0	0	0	0	0	0	0	0	0							1	0
47340	Q435000	Perinatal jaundice due to congenital obstruction bile duct	0	0	0	0	0	0	0	0	0	1	0	0	0	0	0	0	0	0	0	0	0	0							1	0
47373	L411612	Vaginal varices in the puerperium	0	0	0	0	0	0	0	0	0	1	0	0	0	0	0	0	0	0	0	0	0	0							1	0
47376	L0A1.00	Failed medical abortion complic by genital tract/pelvic infn	0	0	0	1	0	0	0	0	0	0	0	0	0	0	1	0	0	0	0	0	0	0							1	0
47415	62G5.00	A/N U/S scan awaited	0	0	0	1	0	0	0	0	0	0	0	0	0	0	0	0	0	0	0	0	0	0							1	0
47435	L097200	Readmission for retained produc of concept, illegal abortion	0	0	0	0	0	0	0	0	0	0	0	0	0	0	1	0	0	0	0	0	0	0							1	0
47443	Z22B212	Binovular twins	0	0	0	0	0	0	0	0	0	0	0	1	0	0	0	0	0	0	0	0	0	0							0	1
47446	Q474000	Newborn dehydration fever	0	0	0	0	0	0	0	0	0	1	0	0	0	0	0	0	0	0	0	0	0	0							1	0
47489	Z22A800	Undiagnosed pregnancy	0	0	0	1	1	0	0	0	0	0	0	0	0	0	0	0	0	0	0	0	0	0							1	0
47508	7F1A.00	Other methods of delivery	0	0	0	0	0	0	0	0	1	0	0	0	0	0	0	0	0	0	0	0	0	0							1	0
47540	ZV29211	[V]Neonatal care on ITU	0	0	0	0	0	0	0	0	0	1	0	0	0	0	0	0	0	0	0	0	0	0							1	0
47542	L362200	Secondary postpartum haemorrhage with postnatal problem	0	0	0	0	0	0	0	0	0	1	0	0	0	0	0	0	0	0	0	0	0	0							1	0
47546	7F12y00	Other specified elective caesarean delivery	0	0	0	0	0	0	0	0	1	0	0	0	0	0	0	0	0	0	0	0	0	0							1	0
47607	L440.11	CVA - cerebrovascular accident in the puerperium	0	0	0	0	0	0	0	0	0	1	0	0	0	0	0	0	0	0	0	0	0	0							1	0
47608	L177.00	Infections of bladder in pregnancy	0	0	0	1	0	0	0	0	0	0	0	0	0	0	0	0	0	0	0	0	0	0							1	0
47625	Z22C200	Estimated date of delivery from last normal period	0	0	0	0	0	0	0	1	0	0	0	0	0	0	0	0	0	0	0	0	0	0							1	0
47686	L181.00	Thyroid dysfunction in pregnancy/childbirth/puerperium	0	0	0	0	0	0	0	0	0	0	0	0	0	0	0	0	0	0	0	0	0	1							1	0
47690	Q203.11	Other fractures due to birth trauma	0	0	0	0	0	0	0	0	0	1	0	0	0	0	0	0	0	0	0	0	0	0							1	0
47693	Q40W.00	Sepsis of newborn due to other+unspecified streptococci	0	0	0	0	0	0	0	0	0	1	0	0	0	0	0	0	0	0	0	0	0	0							1	0
47723	6393.00	Apgar at 1 minute = 2	0	0	0	0	0	0	0	0	1	0	0	0	0	0	0	0	0	0	0	0	0	0							1	0
47724	7F24200	Repositioning of umbilical cord	0	0	0	0	0	0	0	0	1	0	0	0	0	0	0	0	0	0	0	0	0	0							1	0
47741	L127000	Pre-eclampsia or eclampsia with hypertension unspecified	0	0	0	1	1	0	0	0	0	0	0	0	0	0	0	0	0	0	0	0	0	0							1	0
47779	4443000	Human placental lactogen level normal	0	0	0	1	0	0	0	0	0	0	0	0	0	0	0	0	0	0	0	0	0	0							1	0
47786	Z262J11	Placental infection	0	0	0	1	1	0	0	0	0	0	0	0	0	0	0	0	0	0	0	0	0	0							1	0
47802	Q437000	Bilirubin encephalopathy	0	0	0	0	0	0	0	0	0	1	0	0	0	0	0	0	0	0	0	0	0	0							1	0
47863	Lyu5200	[X]Other single delivery by caesarean section	0	0	0	0	0	0	0	0	1	0	0	0	0	0	0	0	0	0	0	0	0	0							1	0
47909	Q449.00	Neonatal tetany without calcium or magnesium deficiency	0	0	0	0	0	0	0	0	0	1	0	0	0	0	0	0	0	0	0	0	0	0							1	0
47918	L090300	Salpingitis following abortive pregnancy	0	0	0	0	0	0	0	0	0	0	0	0	0	0	0	0	0	0	1	0	0	0							1	0
47925	4443100	HPL - Human placental lactogen abnormal	0	0	0	1	0	0	0	0	0	0	0	0	0	0	0	0	0	0	0	0	0	0							1	0
47928	L280200	Oligohydramnios with antenatal problem	0	0	0	1	1	0	0	0	0	0	0	0	0	0	0	0	0	0	0	0	0	0							1	0
47931	L050w00	Unspecified legal abortion with other specified complication	0	0	0	0	0	0	0	0	0	0	0	0	0	0	1	0	0	0	0	0	0	0							1	0
47937	9521.00	FP24A signed by patient	0	0	0	1	1	0	0	0	0	0	0	0	0	0	0	0	0	0	0	0	0	0							1	0
48009	Q434200	Inspissated bile syndrome	0	0	0	0	0	0	0	0	0	1	0	0	0	0	0	0	0	0	0	0	0	0							1	0
48010	Q443.00	Neonatal thyrotoxicosis	0	0	0	0	0	0	0	0	0	1	0	0	0	0	0	0	0	0	0	0	0	0							1	0
48011	Q112.00	Extreme immaturity	1	0	0	0	0	0	0	0	0	1	0	0	0	0	0	0	0	0	0	0	0	0	168	195	181.5	27			1	1
48012	Q437.00	Kernicterus not due to isoimmunisation	0	0	0	0	0	0	0	0	0	1	0	0	0	0	0	0	0	0	0	0	0	0							1	0
48033	L322z00	Prolonged second stage NOS	0	0	0	0	0	0	0	0	1	0	0	0	0	0	0	0	0	0	0	0	0	0							1	0
48058	67B..00	Ante-natal relaxation classes	0	0	0	1	0	0	0	0	0	0	0	0	0	0	0	0	0	0	0	0	0	0							1	0
48116	Q47yz00	Perinatal skin disorder NOS	0	0	0	0	0	0	0	0	0	1	0	0	0	0	0	0	0	0	0	0	0	0							1	0
48156	Q025000	Fetus or neonate affected by cord round neck	0	0	0	0	0	0	0	0	1	0	0	0	0	0	0	0	0	0	0	0	0	0							1	0
48202	Q48A.00	Neonatal cerebral leukomalacia	0	0	0	0	0	0	0	0	0	1	0	0	0	0	0	0	0	0	0	0	0	0							1	0
48230	Z254800	Deliveries by spontaneous breech delivery	0	0	0	0	0	0	0	0	1	0	0	0	0	0	0	0	0	0	0	0	0	0							1	0
48259	L246411	Polyp of cervix complicating p/n care - baby deliv prev	0	0	0	0	0	0	0	0	0	1	0	0	0	0	0	0	0	0	0	0	0	0							1	0
48274	Q212200	Liveborn with prelabour meconium in liquor	0	0	0	0	0	0	0	0	1	0	0	0	0	0	0	0	0	0	0	0	0	0							1	0
48281	Z22D200	Non-viable pregnancy	0	0	0	1	1	0	0	0	0	0	0	0	0	0	0	0	0	0	0	0	0	0	28	167	97.5	139			1	0
48304	L10z200	Early pregnancy haemorrhage NOS - not delivered	0	0	0	1	0	0	0	0	0	0	0	0	0	0	0	0	0	0	0	0	0	0							1	0
48311	Z261.00	Observation of gestational sac	0	0	0	1	0	0	0	0	0	0	0	0	0	0	0	0	0	0	0	0	0	0							1	0
48330	L161.12	Maternal obesity syndrome	0	0	0	1	1	0	0	0	0	0	0	0	0	0	0	0	0	0	0	0	0	0							1	0
48343	L46yz00	Other disorder of lactation NOS	0	0	0	0	0	0	0	0	0	0	0	0	0	0	0	0	0	0	0	0	0	1							1	0
48347	L124400	Mild or unspecified pre-eclampsia with p/n complication	0	0	0	0	0	0	0	0	0	1	0	0	0	0	0	0	0	0	0	0	0	0							1	0
48442	L356.12	Obstetric pelvic ligament damage	0	0	0	0	0	0	0	0	0	0	0	0	0	0	0	0	0	0	0	0	0	1							1	0
48463	Q410.00	Fetal blood loss	0	0	0	1	0	0	0	0	0	0	0	0	0	0	0	0	0	0	0	0	0	0							1	0
48476	Q317200	Wilson-Mikity syndrome	0	0	0	0	0	0	0	0	0	1	0	0	0	0	0	0	0	0	0	0	0	0							1	0
48484	Z244500	Relation of onset of labour to due date	0	0	0	0	0	0	0	0	1	0	0	0	0	0	0	0	0	0	0	0	0	0							1	0
48489	ZV29.11	[V] Level of care administered to neonates	0	0	0	0	0	0	0	0	0	1	0	0	0	0	0	0	0	0	0	0	0	0							1	0
48500	Q49..00	Cardiovascular disorders originating in the perinatal period	0	0	0	0	0	0	0	0	0	1	0	0	0	0	0	0	0	0	0	0	0	0							1	0
48516	Z254400	Deliveries by breech extraction	0	0	0	0	0	0	0	0	1	0	0	0	0	0	0	0	0	0	0	0	0	0							1	0
48534	ZV23100	[V]Pregnancy with history of trophoblastic disease	0	0	0	1	0	0	0	0	0	0	0	0	0	0	0	0	0	0	0	0	0	0							1	0
48552	L010.11	Anembryonic pregnancy	0	0	0	0	0	0	0	0	0	0	0	0	0	0	0	0	0	1	0	0	0	0							1	0
48576	L22y.00	Other fetal malposition and malpresentation	0	0	0	1	0	0	0	0	0	0	0	0	0	0	0	0	0	0	0	0	0	0							1	0
48583	Q031600	Fetus/neonate affected by disproportion during labour/delive	0	0	0	0	0	0	0	0	1	0	0	0	0	0	0	0	0	0	0	0	0	0							1	0
48585	Q03..00	Fetus or neonate affected by complication of labour/delivery	0	0	0	0	0	0	0	0	1	0	0	0	0	0	0	0	0	0	0	0	0	0							1	0
48602	L32..00	Long labour	0	0	0	0	0	0	0	0	1	0	0	0	0	0	0	0	0	0	0	0	0	0							1	0
48603	L040900	Inevitable miscarriage	0	0	0	0	0	0	0	0	0	0	0	0	0	1	0	0	0	0	0	0	0	0							1	0
48638	Q433800	Neonatal jaundice with porphyria	0	0	0	0	0	0	0	0	0	1	0	0	0	0	0	0	0	0	0	0	0	0							1	0
48664	Q444111	Hypocalcaemic tetany in newborn	0	0	0	0	0	0	0	0	0	1	0	0	0	0	0	0	0	0	0	0	0	0							1	0
48705	Z2B5111	Suppressing milk	0	0	0	0	0	0	0	0	0	0	0	0	0	0	0	0	0	0	0	1	0	0							1	0
48708	Z244411	Postmature labour	0	1	0	0	0	0	0	0	1	0	0	0	0	0	0	0	0	0	0	0	0	0	287	294	290.5	7			1	0
48731	Q200700	Cerebral haemorrhage due to birth injury	0	0	0	0	0	0	0	0	0	1	0	0	0	0	0	0	0	0	0	0	0	0							1	0
48742	Z254C00	Face delivery	0	0	0	0	0	0	0	0	1	0	0	0	0	0	0	0	0	0	0	0	0	0							1	0
48784	62O4.00	Fetal maturity: dates not=size	0	0	0	1	0	0	0	0	0	0	0	0	0	0	0	0	0	0	0	0	0	0							1	0
48785	63D1.00	Placental weight	0	0	0	0	0	0	0	0	1	0	0	0	0	0	0	0	0	0	0	0	0	0							1	0
48798	Q45..00	Fetal and newborn blood disorders	0	0	0	0	0	0	0	0	0	0	0	0	0	0	0	0	0	0	0	0	0	1							1	0
48801	Q41..00	Fetal and neonatal haemorrhage	0	0	0	0	0	0	0	0	0	1	0	0	0	0	0	0	0	0	0	0	0	0							1	0
48830	L140100	Threatened premature labour - not delivered	0	0	0	1	0	0	0	0	0	0	0	0	0	0	0	0	0	0	0	0	0	0							1	0
48853	L356.00	Obstetric trauma damaging pelvic joints and ligaments	0	0	0	0	0	0	0	0	0	0	0	0	0	0	0	0	0	0	0	0	0	1							1	0
48869	Qyu5900	[X]Neonatal jaundice due/other specifd excessive haemolysis	0	0	0	0	0	0	0	0	0	1	0	0	0	0	0	0	0	0	0	0	0	0							1	0
48883	L113.00	Antepartum haemorrhage with coagulation defect	0	0	0	1	1	0	0	0	0	0	0	0	0	0	0	0	0	0	0	0	0	0							1	0
48982	Q310200	Congenital pneumonia due to group B haemolytic streptococcus	0	0	0	0	0	0	0	0	0	1	0	0	0	0	0	0	0	0	0	0	0	0							1	0
49167	Z23B211	Frequency of uterine contractions	0	0	0	0	0	0	0	0	1	0	0	0	0	0	0	0	0	0	0	0	0	0							1	0
49169	L284.11	Amnionitis	0	0	0	1	1	0	0	0	0	0	0	0	0	0	0	0	0	0	0	0	0	0							1	0
49179	Q203500	Birth dislocation of the shoulder	0	0	0	0	0	0	0	0	0	1	0	0	0	0	0	0	0	0	0	0	0	0							1	0
49193	67A7.11	Care of teeth advice -in preg.	0	0	0	1	0	0	0	0	0	0	0	0	0	0	0	0	0	0	0	0	0	0							1	0
49208	ZV30.00	[V]Singleton	0	0	0	0	0	0	0	0	1	0	0	0	0	0	0	0	0	0	0	0	0	0							1	0
49220	Q203y11	Fracture due to birth trauma NEC	0	0	0	0	0	0	0	0	0	1	0	0	0	0	0	0	0	0	0	0	0	0							1	0
49269	L432.00	Obstetric blood-clot pulmonary embolism	0	0	0	0	0	0	0	0	0	0	0	0	0	0	0	0	0	0	0	0	0	1							1	0
49294	L26..00	Other fetal and placental problems	0	0	0	1	0	0	0	0	0	0	0	0	0	0	0	0	0	0	0	0	0	0							1	0
49302	Z243100	First stage of labour established	0	0	0	0	0	0	0	0	1	0	0	0	0	0	0	0	0	0	0	0	0	0							1	0
49304	6392.00	Apgar at 1 minute = 1	0	0	0	0	0	0	0	0	1	0	0	0	0	0	0	0	0	0	0	0	0	0							1	0
49305	639A.00	Apgar at 1 minute = 9	0	0	0	0	0	0	0	0	1	0	0	0	0	0	0	0	0	0	0	0	0	0							1	0
49331	L000.00	Classical hydatidiform mole	0	0	0	0	0	0	0	0	0	0	0	0	0	0	0	0	1	0	0	0	0	0							1	0
49363	Q200100	Subdural haemorrhage unspecified, due to birth trauma	0	0	0	0	0	0	0	0	0	1	0	0	0	0	0	0	0	0	0	0	0	0							1	0
49390	L174.00	Maternal malaria in pregnancy, childbirth and the puerperium	0	0	0	0	0	0	0	0	0	0	0	0	0	0	0	0	0	0	0	0	0	1							1	0
49407	L2B..00	Low weight gain in pregnancy	0	0	0	1	1	0	0	0	0	0	0	0	0	0	0	0	0	0	0	0	0	0							1	0
49430	62O1.11	Quickening	0	0	0	1	0	0	0	0	0	0	0	0	0	0	0	0	0	0	0	0	0	0							1	0
49446	L396100	Vacuum extractor delivery - delivered	0	0	0	0	0	0	0	0	1	0	0	0	0	0	0	0	0	0	0	0	0	0							1	0
49462	Q41y200	Neonatal haematemesis	0	0	0	0	0	0	0	0	0	1	0	0	0	0	0	0	0	0	0	0	0	0							1	0
49467	L06..12	Self-induced abortion	0	0	0	0	0	0	0	0	0	0	0	0	0	0	1	0	0	0	0	0	0	0							1	0
49478	L39X.00	Obstetric death of unspecified cause	0	0	0	0	0	0	0	0	0	1	0	0	0	0	0	0	0	0	0	0	0	0							1	0
49485	L263600	Labour+delivery complicatd by biochem evidence/fetal stress	0	0	0	0	0	0	0	0	1	0	0	0	0	0	0	0	0	0	0	0	0	0							1	0
49502	L228.00	Multiple pregnancy with malpresentation	0	0	0	1	1	0	0	0	0	0	0	1	0	0	0	0	0	0	0	0	0	0							1	0
49516	Q414300	Neonatal vaginal haemorrhage	0	0	0	0	0	0	0	0	0	1	0	0	0	0	0	0	0	0	0	0	0	0							1	0
49519	Z229.00	Observation of position of pregnancy	0	0	0	1	0	0	0	0	0	0	0	0	0	0	0	0	0	0	0	0	0	0							1	0
49559	L180300	Diabetes mellitus during pregnancy - baby not yet delivered	0	0	0	1	0	0	0	0	0	0	0	0	0	0	0	0	0	0	0	0	0	0							1	0
49573	L40zz00	Major puerperal infection NOS	0	0	0	0	0	0	0	0	0	1	0	0	0	0	0	0	0	0	0	0	0	0							1	0
49611	ZV30z00	[V]Singleton NOS	0	0	0	0	0	0	0	0	1	0	0	0	0	0	0	0	0	0	0	0	0	0							1	0
49617	622Z.00	Antenatal care: gravida NOS	0	0	0	1	0	0	0	0	0	0	0	0	0	0	0	0	0	0	0	0	0	0							1	0
49631	L294100	Grand multiparity - delivered	0	0	0	0	0	0	0	0	1	0	0	0	0	0	0	0	0	0	0	0	0	0							1	0
49639	Z237200	Tender scar of gravid uterus	0	0	0	1	0	0	0	0	0	0	0	0	0	0	0	0	0	0	0	0	0	0							1	0
49661	7Fy..00	Other specified obstetric operations	0	0	0	1	1	0	0	0	0	0	0	0	0	0	0	0	0	0	0	0	0	0							1	0
49663	Z261100	Gestational sac present	0	0	0	1	0	0	0	0	0	0	0	0	0	0	0	0	0	0	0	0	0	0							1	0
49665	ZV28600	[V]Antenatal screening for chromosomal anomalies	0	0	0	1	0	0	0	0	0	0	0	0	0	0	0	0	0	0	0	0	0	0							1	0
49733	L388.00	Cardiac comps of anaesthesia during labour and delivery	0	0	0	0	0	0	0	0	1	0	0	0	0	0	0	0	0	0	0	0	0	0							1	0
49769	ZV29000	[V]Normal level of neonatal care	0	0	0	0	0	0	0	0	0	1	0	0	0	0	0	0	0	0	0	0	0	0							1	0
49772	L221100	Cephalic version NOS - delivered	0	0	0	0	0	0	0	0	1	0	0	0	0	0	0	0	0	0	0	0	0	0							1	0
49777	ZV23700	[V]Supervision of very young primigravida	0	0	0	1	0	0	0	0	0	0	0	0	0	0	0	0	0	0	0	0	0	0							1	0
49789	L240.12	Double uterus in pregnancy, childbirth and the puerperium	0	0	0	0	0	0	0	0	0	0	0	0	0	0	0	0	0	0	0	0	0	1							1	0
49805	L245.11	Shirodkar suture present	0	0	0	1	1	0	0	0	0	0	0	0	0	0	0	0	0	0	0	0	0	0							1	0
49809	L0A..00	Failed attempted abortion	0	0	0	1	0	0	0	0	0	0	0	0	0	0	1	0	0	0	0	0	0	0							1	0
49841	L444.00	Placental polyp	0	0	0	0	0	0	0	0	1	0	0	0	0	0	0	0	0	0	0	0	0	0							1	0
49849	L052.12	Surgical abortion - complete	0	0	0	0	0	0	0	0	0	0	0	0	0	0	1	0	0	0	0	0	0	0							1	0
49855	Q015100	Fetus or neonate affected by twin pregnancy	0	0	0	0	0	0	0	0	0	0	0	1	0	0	0	0	0	0	0	0	0	1							1	1
49856	7F01111	Foetoscopic examination foetus and sampling of foetal blood	0	0	0	1	0	0	0	0	0	0	0	0	0	0	0	0	0	0	0	0	0	0							1	0
49858	Z23G.00	Uterine observation in labour	0	0	0	0	0	0	0	0	1	0	0	0	0	0	0	0	0	0	0	0	0	0							1	0
49893	L124100	Mild or unspecified pre-eclampsia - delivered	0	0	0	0	0	0	0	0	1	0	0	0	0	0	0	0	0	0	0	0	0	0							1	0
49922	Q402312	Lymphadenopathy due to congenital toxoplasmosis	0	0	0	0	0	0	0	0	0	1	0	0	0	0	0	0	0	0	0	0	0	0							1	0
49953	6323.00	3rd stage of labour length	0	0	0	0	0	0	0	0	1	0	0	0	0	0	0	0	0	0	0	0	0	0							1	0
49959	Q005.00	Fetus or neonate affected by maternal injury	0	0	0	0	0	0	0	0	0	0	0	0	0	0	0	0	0	0	0	0	0	1							1	0
50007	L33y.00	Other umbilical cord complications	0	0	0	1	1	0	0	0	0	0	0	0	0	0	0	0	0	0	0	0	0	0							1	0
50009	L461100	Cracked nipple in pregnancy/puerperium/lactation - delivered	0	0	0	0	0	0	0	0	0	1	0	0	0	0	0	0	0	0	0	0	0	0							1	0
50013	Z271600	Reactive CTG tracing	0	0	0	1	0	0	0	0	0	0	0	0	0	0	0	0	0	0	0	0	0	0							1	0
50017	Q472.00	Newborn cold injury syndrome	0	0	0	0	0	0	0	0	0	1	0	0	0	0	0	0	0	0	0	0	0	0							1	0
50058	13SZ.00	Pregnancy benefit NOS	0	0	0	1	1	0	0	0	0	0	0	0	0	0	0	0	0	0	0	0	0	0							1	0
50061	L131.00	Hyperemesis gravidarum with metabolic disturbance	0	0	0	1	1	0	0	0	0	0	0	0	0	0	0	0	0	0	0	0	0	0							1	0
50081	L41z512	Gestational phlebopathy NOS	0	0	0	0	0	0	0	0	0	0	0	0	0	0	0	0	0	0	0	0	0	1							1	0
50089	L452.11	Lymphangitis of breast - obstetric	0	0	0	0	0	0	0	0	0	0	0	0	0	0	0	0	0	0	0	0	0	1							1	0
50093	L093000	Oliguria following abortive pregnancy	0	0	0	0	0	0	0	0	0	0	0	0	0	0	0	0	0	0	1	0	0	0							1	0
50137	L443.00	Other complication of obstetric surgical wound	0	0	0	0	0	0	0	0	0	1	0	0	0	0	0	0	0	0	0	0	0	0							1	0
50156	L332.11	Knot in cord	0	0	0	0	0	0	0	0	1	0	0	0	0	0	0	0	0	0	0	0	0	0							1	0
50201	Q31..00	Other fetal and newborn respiratory conditions	0	0	0	0	0	0	0	0	0	1	0	0	0	0	0	0	0	0	0	0	0	0							1	0
50217	9595.00	GMS2 claim paid by HA - checked	0	0	0	1	1	0	0	0	0	0	0	0	0	0	0	0	0	0	0	0	0	0							1	0
50231	Q46..00	Perinatal digestive system disorders	0	0	0	0	0	0	0	0	0	1	0	0	0	0	0	0	0	0	0	0	0	0							1	0
50236	7F1y.00	Other specified induction or delivery operations	0	0	0	0	0	0	0	0	1	0	0	0	0	0	0	0	0	0	0	0	0	0							1	0
50245	Q409100	Congenital hepatitis B infection	0	0	0	0	0	0	0	0	0	1	0	0	0	0	0	0	0	0	0	0	0	0							1	0
50281	Q213z00	Liveborn with labour fetal distress NOS	0	0	0	0	0	0	0	0	1	0	0	0	0	0	0	0	0	0	0	0	0	0							1	0
50283	L44z.00	Complications of the puerperium NOS	0	0	0	0	0	0	0	0	0	1	0	0	0	0	0	0	0	0	0	0	0	0							1	0
50293	7F1z.00	Induction and delivery operations NOS	0	0	0	0	0	0	0	0	1	0	0	0	0	0	0	0	0	0	0	0	0	0							1	0
50342	Z265A00	Number of blood vessels in umbilical cord	0	0	0	1	1	0	0	0	0	0	0	0	0	0	0	0	0	0	0	0	0	0							1	0
50421	Z22A900	Unwanted pregnancy	0	0	0	1	0	0	0	0	0	0	0	0	0	0	0	0	0	0	0	0	0	0							1	0
50440	Z22A500	Biochemical pregnancy	0	0	0	1	1	0	0	0	0	0	0	0	0	0	0	0	0	0	0	0	0	0							1	0
50488	L354.12	High vaginal tear - obstetric	0	0	0	0	0	0	0	0	1	0	0	0	0	0	0	0	0	0	0	0	0	0							1	0
50512	L031z00	Tubal pregnancy NOS	0	0	0	0	0	0	0	0	0	0	0	0	1	0	0	0	0	0	0	0	0	0							1	0
50516	7F24000	Secondary repair of obstetric laceration	0	0	0	0	0	0	0	0	1	0	0	0	0	0	0	0	0	0	0	0	0	0							1	0
50530	7F0y.00	Other specified operations on fetus or gravid uterus	0	0	0	1	1	0	0	0	0	0	0	0	0	0	0	0	0	0	0	0	0	0							1	0
50531	7F05000	Drainage of amniotic cavity	0	0	0	1	0	0	0	0	0	0	0	0	0	0	0	0	0	0	0	0	0	0							1	0
50546	7F26000	Dating scan	0	0	0	1	0	0	0	0	0	0	0	0	0	0	0	0	0	0	0	0	0	0							1	0
50548	7E08C00	Vacuum aspiration of products of conception from uterus NEC	0	0	0	0	0	0	0	0	0	0	0	0	0	0	0	0	0	0	1	0	0	0							1	0
50553	Q203200	Fracture of femur due to birth trauma	0	0	0	0	0	0	0	0	0	1	0	0	0	0	0	0	0	0	0	0	0	0							1	0
50555	Q012.00	Fetus or neonate affected by maternal oligohydramnios	0	0	0	1	1	0	0	0	0	0	0	0	0	0	0	0	0	0	0	0	0	0							1	0
50571	L090100	Parametritis following abortive pregnancy	0	0	0	0	0	0	0	0	0	0	0	0	0	0	0	0	0	0	1	0	0	0							1	0
50600	2733.11	O/E - LOP	0	0	0	1	0	0	0	0	0	0	0	0	0	0	0	0	0	0	0	0	0	0							1	0
50612	L052y00	Complete legal abortion with no mention of complication	0	0	0	0	0	0	0	0	0	0	0	0	0	0	1	0	0	0	0	0	0	0							1	0
50622	L335.00	Vasa praevia	0	0	0	1	1	0	0	0	0	0	0	0	0	0	0	0	0	0	0	0	0	0							1	0
50653	L041y00	Incomp spontaneous abortion with no mention of complication	0	0	0	0	0	0	0	0	0	0	0	0	0	1	0	0	0	0	0	0	0	0							1	0
50675	L395100	Forceps delivery - delivered	0	0	0	0	0	0	0	0	1	0	0	0	0	0	0	0	0	0	0	0	0	0							1	0
50676	L305100	Shoulder dystocia - delivered	0	0	0	0	0	0	0	0	1	0	0	0	0	0	0	0	0	0	0	0	0	0							1	0
50704	Q113.00	Light for gestational age	0	0	0	0	0	0	0	0	0	1	0	0	0	0	0	0	0	0	0	0	0	0							1	0
50705	Q310z00	Congenital pneumonia NOS	0	0	0	0	0	0	0	0	0	1	0	0	0	0	0	0	0	0	0	0	0	0							1	0
50733	L263.12	Fetal bradycardia	0	0	0	1	0	0	0	0	0	0	0	0	0	0	0	0	0	0	0	0	0	0							1	0
50765	L442z00	Obstetric perineal wound disruption NOS	0	0	0	0	0	0	0	0	0	1	0	0	0	0	0	0	0	0	0	0	0	0							1	0
50774	4H45.00	Amniotic fluid cholinesterase	0	0	0	1	0	0	0	0	0	0	0	0	0	0	0	0	0	0	0	0	0	0							1	0
50823	Z246600	Time rupture of membranes detected	0	0	0	0	0	0	0	0	1	0	0	0	0	0	0	0	0	0	0	0	0	0							1	0
50847	L398600	Caesarean delivery following previous Caesarean delivery	0	0	0	0	0	0	0	0	1	0	0	0	0	0	0	0	0	0	0	0	0	0							1	0
50876	H472.00	Asp pneumonitis due to anaesthesia during labour and deliv	0	0	0	0	0	0	0	0	1	0	0	0	0	0	0	0	0	0	0	0	0	0							1	0
50878	64B1.00	Child not examined at birth	0	0	0	0	0	0	0	0	0	0	0	0	0	0	0	0	0	0	0	1	0	0							1	0
50880	7D10000	Posterior episiotomy and division of levator ani muscle	0	0	0	0	0	0	0	0	1	0	0	0	0	0	0	0	0	0	0	0	0	0							1	0
50903	L0A2.00	Failed medical abortion comp by delayed/excessive haem'ge	0	0	0	1	0	0	0	0	0	0	0	0	0	0	1	0	0	0	0	0	0	0							1	0
50908	L242.00	Uterine scar from previous surgery in pregnancy/childb/puerp	0	0	0	0	0	0	0	0	0	0	0	0	0	0	0	0	0	0	0	0	0	1							1	0
50924	L340200	First degree perineal tear during delivery with p/n problem	0	0	0	0	0	0	0	0	0	1	0	0	0	0	0	0	0	0	0	0	0	0							1	0
50940	5391.11	Fetus - abdominal X-ray, obst.	0	0	0	1	0	0	0	0	0	0	0	0	0	0	0	0	0	0	0	0	0	0							1	0
50957	62H6.00	Rh screen - cord blood sample	0	0	0	0	0	0	0	0	1	0	0	0	0	0	0	0	0	0	0	0	0	0							1	0
51059	ZLD9.00	Discharge by midwife	0	0	0	0	0	0	0	0	0	1	0	0	0	0	0	0	0	0	0	0	0	0							1	0
51065	62CZ.00	Delivery booking - stay NOS	0	0	0	1	0	0	0	0	0	0	0	0	0	0	0	0	0	0	0	0	0	0							1	0
51111	L244412	Rectocele complicating postpartum care - baby delivered prev	0	0	0	0	0	0	0	0	0	1	0	0	0	0	0	0	0	0	0	0	0	0							1	0
51130	9532.00	Mat booking before 16th week	0	0	0	1	0	0	0	0	0	0	0	0	0	0	0	0	0	0	0	0	0	0	28	111	69.5	83			1	0
51133	Z264.12	Observation of amniotic fluid	0	0	0	0	0	0	0	0	1	0	0	0	0	0	0	0	0	0	0	0	0	0							1	0
51177	L5...00	Maternal care for fetus	0	0	0	1	0	0	0	0	0	0	0	0	0	0	0	0	0	0	0	0	0	0							1	0
51296	Q03y200	Fetus or neonate affected by induction of labour	0	0	0	0	0	0	0	0	1	0	0	0	0	0	0	0	0	0	0	0	0	0							1	0
51298	6215.00	Pregnant - on abdom. palpation	0	0	0	1	0	0	0	0	0	0	0	0	0	0	0	0	0	0	0	0	0	0							1	0
51359	L090200	Pelvic peritonitis following abortive pregnancy	0	0	0	0	0	0	0	0	0	0	0	0	0	0	0	0	0	0	1	0	0	0							1	0
51372	Q311z11	Pneumonitis due to fetal aspiration	0	0	0	0	0	0	0	0	0	1	0	0	0	0	0	0	0	0	0	0	0	0							1	0
51403	636C.00	Baby BW = 1.0-1.5kg	0	0	0	0	0	0	0	0	1	0	0	0	0	0	0	0	0	0	0	0	0	0							1	0
51432	62FZ.00	Antenatal amniocentesis NOS	0	0	0	1	0	0	0	0	0	0	0	0	0	0	0	0	0	0	0	0	0	0							1	0
51572	7F...13	Puerperium operations	0	0	0	0	0	0	0	0	0	1	0	0	0	0	0	0	0	0	0	0	0	0							1	0
51614	L044z00	Incomplete inevitable abortion without complication	0	0	0	0	0	0	0	0	0	0	0	0	0	1	0	0	0	0	0	0	0	0							1	0
51639	L241z11	Uterine fibroid in pregnancy/childbirth/puerperium NOS	0	0	0	0	0	0	0	0	0	0	0	0	0	0	0	0	0	0	0	0	0	1							1	0
51698	629..00	No ante-natal care	0	0	0	1	0	0	0	0	0	0	0	0	0	0	0	0	0	0	0	0	0	0							1	0
51732	L254.12	Suspect fetal damage from maternal toxoplasmosis	0	0	0	1	0	0	0	0	0	0	0	0	0	0	0	0	0	0	0	0	0	0							1	0
51736	7F17100	Low vacuum delivery	0	0	0	0	0	0	0	0	1	0	0	0	0	0	0	0	0	0	0	0	0	0							1	0
51743	7F22000	Repositioning of inverted delivered uterus	0	0	0	0	0	0	0	0	1	0	0	0	0	0	0	0	0	0	0	0	0	0							1	0
51806	62TZ.00	Misc. post natal data NOS	0	0	0	0	0	0	0	0	0	0	0	0	0	0	0	0	0	0	0	1	0	0							1	0
51848	L46y.11	Galactocele - obstetric	0	0	0	0	0	0	0	0	0	0	0	0	0	0	0	0	0	0	0	0	0	1							1	0
51912	ZV61600	[V]Multiparity	0	0	0	1	1	0	0	0	0	0	0	0	0	0	0	0	0	0	0	0	0	0							1	0
51913	Q41y300	Neonatal melaena	0	0	0	0	0	0	0	0	0	1	0	0	0	0	0	0	0	0	0	0	0	0							1	0
51929	L354.11	High vaginal laceration - obstetric	0	0	0	0	0	0	0	0	1	0	0	0	0	0	0	0	0	0	0	0	0	0							1	0
51956	L212200	Quadruplet pregnancy with antenatal problem	0	0	0	1	1	0	0	0	0	0	0	0	0	0	0	0	0	0	0	0	0	0							1	0
51969	Z265B00	Number of umbilical arteries	0	0	0	1	1	0	0	0	0	0	0	0	0	0	0	0	0	0	0	0	0	0							1	0
52007	L255.00	Fetus with drug damage	0	0	0	1	1	0	0	0	0	0	0	0	0	0	0	0	0	0	0	0	0	0							1	0
52011	7F04.11	Diagnostic percutaneous examination of placenta	0	0	0	1	0	0	0	0	0	0	0	0	0	0	0	0	0	0	0	0	0	0							1	0
52035	Z263900	Number of chorions in membranes	0	0	0	1	1	0	0	0	0	0	0	0	0	0	0	0	0	0	0	0	0	0							1	0
52044	6252.00	A/N care: poor A/N attender	0	0	0	1	0	0	0	0	0	0	0	0	0	0	0	0	0	0	0	0	0	0							1	0
52045	6396.00	Apgar at 1 minute = 5	0	0	0	0	0	0	0	0	1	0	0	0	0	0	0	0	0	0	0	0	0	0							1	0
52048	Z22AB11	Accidental pregnancy	0	0	0	1	0	0	0	0	0	0	0	0	0	0	0	0	0	0	0	0	0	0							1	0
52049	62G3.00	A/N U/S scan not wanted	0	0	0	1	0	0	0	0	0	0	0	0	0	0	0	0	0	0	0	0	0	0							1	0
52092	951..00	FP24 maternity claim status	0	0	0	0	0	0	0	0	0	0	0	0	0	0	0	0	0	0	0	0	0	1							1	0
52105	9512.00	FP24 completed by Dr.	0	0	0	1	1	0	0	0	0	0	0	0	0	0	0	0	0	0	0	0	0	0							1	0
52106	L412z00	Superficial thrombophlebitis in pregnancy and puerperium NOS	0	0	0	0	0	0	0	0	0	0	0	0	0	0	0	0	0	0	0	0	0	1							1	0
52124	2732.11	O/E - ROA	0	0	0	1	0	0	0	0	0	0	0	0	0	0	0	0	0	0	0	0	0	0							1	0
52151	Lyu4800	[X]Labour+delivery complicat/oth evidence of fetal distress	0	0	0	0	0	0	0	0	1	0	0	0	0	0	0	0	0	0	0	0	0	0							1	0
52185	L465z00	Suppressed lactation NOS	0	0	0	0	0	0	0	0	0	0	0	0	0	0	0	0	0	0	0	1	0	0							1	0
52221	L03y000	Cervical pregnancy	0	0	0	0	0	0	0	0	0	0	0	0	1	0	0	0	0	0	0	0	0	0							1	0
52299	Q007200	Fetus/neonate affected by placental/breast transfer narcotic	0	0	0	0	0	0	0	0	0	0	0	0	0	0	0	0	0	0	0	0	0	1							1	0
52308	Q211.00	Fetal death due to labour anoxia	0	0	0	0	0	0	0	0	1	0	1	0	0	0	0	0	0	0	0	0	0	0							1	0
52364	L308.00	Failed forceps unspecified	0	0	0	0	0	0	0	0	1	0	0	0	0	0	0	0	0	0	0	0	0	0							1	0
52454	Z224.00	Multiparous	0	0	0	1	1	0	0	0	0	0	0	0	0	0	0	0	0	0	0	0	0	0							1	0
52469	Z2C..00	Ability to perform breast-feeding	0	0	0	0	0	0	0	0	0	0	0	0	0	0	0	0	0	0	0	1	0	0							1	0
52525	Q462.00	Newborn swallowing maternal blood - haematemesis/melaena	0	0	0	0	0	0	0	0	0	1	0	0	0	0	0	0	0	0	0	0	0	0							1	0
52526	Q200600	Extradural haemorrhage in fetus or newborn	0	0	0	0	0	0	0	0	0	1	0	0	0	0	0	0	0	0	0	0	0	0							1	0
52572	Q406300	Neonatal dacryocystitis or conjunctivitis due to E.Coli	0	0	0	0	0	0	0	0	0	1	0	0	0	0	0	0	0	0	0	0	0	0							1	0
52574	Q04..00	Fet newborn affect nox influenc transmit placent breast milk	0	0	0	0	0	0	0	0	0	0	0	0	0	0	0	0	0	0	0	0	0	1							1	0
52576	Q402500	Congenital falciparum malaria	0	0	0	0	0	0	0	0	0	1	0	0	0	0	0	0	0	0	0	0	0	0							1	0
52577	Q483500	Underfeeding in newborn	0	0	0	0	0	0	0	0	0	1	0	0	0	0	0	0	0	0	0	0	0	0							1	0
52583	L168.00	Fatigue during pregnancy	0	0	0	1	0	0	0	0	0	0	0	0	0	0	0	0	0	0	0	0	0	0							1	0
52603	L41z611	Puerperal phlebitis NOS	0	0	0	0	0	0	0	0	0	1	0	0	0	0	0	0	0	0	0	0	0	0							1	0
52621	L128200	Pre-exist 2ndry hypertens comp preg childbth and puerperium	0	0	0	0	0	0	0	0	0	0	0	0	0	0	0	0	0	0	0	0	0	1							1	0
52633	Q021111	Fetus affected by placental abruption	0	0	0	1	1	0	0	0	0	0	0	0	0	0	0	0	0	0	0	0	0	0							1	0
52640	4445.00	Placental function test	0	0	0	1	0	0	0	0	0	0	0	0	0	0	0	0	0	0	0	0	0	0							1	0
52657	ZL75100	Referral to community-based midwife	0	0	0	0	0	0	0	0	0	0	0	0	0	0	0	0	0	0	0	0	0	1							1	0
52669	Q031200	Fetus/neonate affect persistent occip-posterior - labour/del	0	0	0	0	0	0	0	0	1	0	0	0	0	0	0	0	0	0	0	0	0	0							1	0
52679	L417.00	Obstetric cerebral venous thrombosis	0	0	0	0	0	0	0	0	0	0	0	0	0	0	0	0	0	0	0	0	0	1							1	0
[truncated: 2,201 more rows]
