# Supplementary material for: Methods to generate and validate a Pregnancy Register in the UK Clinical Practice Research Datalink primary care database
Source: Pharmacoepidemiol Drug Saf. 2019 Jun 13;28(7):923–33. doi: 10.1002/pds.4811 (PMC6618019; doi:10.1002/pds.4811)
Supplement: Supplementary file 4 — Data S4: Supporting Information [file PDS-28-923-s004.xlsx]

## Sheet: Sheet1
enttype	description	pregnancy code category	filetype	chapter	data_fields	data1	data1_lkup	data2	data2_lkup	data3	data3_lkup	data4	data4_lkup	data5	data5_lkup	data6	data6_lkup	data7	data7_lkup	data8	data8_lkup
32	Feeding (maternity)	postnatal_other	Clinical	Maternity	1	Type of feeding	LAC
35	Hearing (6 weeks)	postnatal_8wk	Clinical	Child Health Surveillance	1	Hearing state	PHR
60	Ante-natal booking	antenatal	Clinical	Maternity	3	Weeks gestation		Unit of measure	SUM	Type of booking	MBO
61	Ante-natal consultation	antenatal	Clinical	Maternity	1	Weeks
63	CHS Examination	postnatal_8wk (if data2=1 or 2)	Clinical	Child Health Surveillance	2	Seen by		Stage of CHS	CHS
69	Post-natal examination	postnatal_8wk (if data2<=8 weeks)	Clinical	Maternity	2	Seen by		Weeks post-natal
76	CHS Mother and Baby	postnatal_other	Clinical	Child Health Surveillance	3	Feeding	LAC	Sleeping	PHR	Mother's health	PHR
78	Stages of labour	delivery	Clinical	Maternity	6	1st Stage		1st Stage Unit	SUM	2nd Stage		2nd Stage Unit	SUM	3rd Stage		3rd Stage Unit	SUM
80	Muscle tone for 6 weeks (CHS)	postnatal_8wk	Clinical	Child Health Surveillance	2	Muscle Tone	PHR	Head Control	PHR
84	Vision CHS 6 weeks	postnatal_8wk	Clinical	Child Health Surveillance	4	Fix vision	PHR	Red reflex left vision	PHR	Red Reflex right vision	PHR	Follows vision	PHR
88	Ante-natal symptoms	antenatal	Clinical	Maternity	0
93	Delivery details	delivery	Clinical	Maternity	0
100	Perinatal problems	postnatal_8wk	Clinical	Child Health Surveillance	0
102	Post-natal symptoms	postnatal_other	Clinical	Maternity	0
104	Ante-natal risk factors	antenatal	Clinical	Maternity	0
105	Ante-natal social factors	antenatal	Clinical	Maternity	0
106	Breast examination (maternity)	preg_related	Clinical	Maternity	0
107	Pelvic examination (maternity)	antenatal	Clinical	Maternity	0
112	CHS Apgar score at 1 minute	delivery	Clinical	Child Health Surveillance	1	Apgar score at 1 minute
114	Pregnancy outcome	delivery (if data2=1 or 2); stillbirth (if data2=2); miscarriage (if data2=3)	Clinical	Maternity	2	Discharge Date	dd/mm/yyyy	Birth status	LIV
115	Delivery Details (CHS)	delivery	Clinical	Child Health Surveillance	2	Birth Mode	BMO	Birth Presentation	BPR
116	Foetal examination	antenatal	Clinical	Maternity	5	Fundus		Unit of measure	SUM	Foetal Heart Heard	Y_N	Foetal Movement Felt	Y_N	Foetal Presentation	FPR
119	Gestation - maternity outcome	delivery	Clinical	Maternity	2	Weeks		Qualifier	SUM
120	Gestational age of baby	delivery; multiple (if data3=2, 3, or 4)	Clinical	Child Health Surveillance	3	Weeks		Unit of measure	SUM	Outcome of Delivery	SIN
126	Maternity infant details	delivery; stillbirth (if data7=2)	Clinical	Maternity	7	Date of birth		Baby gender	SEX	Birth Weight		Birth Weight Unit	SUM	Apgar score at 1 minute		Apgar score at 5 minutes		Outcome	POC
128	Perineum	delivery	Clinical	Maternity	3	Episiotomy	Y_N	Tear stage		Sutures to remove	Y_N
129	Pregnancy dates	antenatal; edd	Clinical	Maternity	2	LMP Certainty	LMP	Expected date of delivery	dd/mm/yyyy
141	Maternity plan	preg_related	Clinical	Maternity	0
144	Maternity outcome placenta	delivery	Clinical	Maternity	0
145	CHS Apgar score at 5 minutes	delivery	Clinical	Child Health Surveillance	1	Apgar score at 5 minutes
150	Post-natal visit	postnatal_8wk (if data2<=56 days)	Clinical	Maternity	2	Seen by		Days post-natal
154	Alpha fetoprotein	antenatal (if data8 is not missing)	Test	Maternity	8	Operator	OPR	Value		Unit of measure	SUM	Qualifier	TQU	Normal range from		Normal range to		Normal range basis	POP	Weeks
209	Amniocentesis	antenatal	Test	Maternity	4	Qualifier	TQU	Normal range from		Normal range to		Normal range basis
229	Pregnancy test	antenatal (if data1=21, 30 or 31)	Test	Maternity	4	Qualifier	TQU	Normal range from		Normal range to		Normal range basis
284	Maternity ultra sound scan	antenatal; edd	Test	Maternity	8	Operator	OPR	Estimated size in wks		Unit of measure	SUM	Qualifier	TQU	Normal range from		Normal range to		Normal range basis	POP	Expected delivery date	dd/mm/yyyy
320	Amniotic fluid examination	antenatal	Test	Maternity	4	Qualifier	TQU	Normal range from		Normal range to		Normal range basis
487	Ante-natal blood tests	antenatal	Test	Maternity	7	Operator	OPR	Value		Unit of measure	SUM	Qualifier	TQU	Normal range from		Normal range to		Normal range basis	POP
