# Supplementary material for: Methods to generate and validate a Pregnancy Register in the UK Clinical Practice Research Datalink primary care database
Source: Pharmacoepidemiol Drug Saf. 2019 Jun 13;28(7):923–33. doi: 10.1002/pds.4811 (PMC6618019; doi:10.1002/pds.4811)
Supplement: Supplementary file 5 — Data S5: Supporting Information [file PDS-28-923-s005.xlsx]

## Sheet: OPCS-4 end-of-pregnancy
OPCS-4 code	OPCS-4 title	description	category
P141	INCISION OF INTROITUS OF VAGINA	POSTERIOR EPISIOTOMY AND DIVISION OF LEVATOR ANI MUSCLE	1
P142	INCISION OF INTROITUS OF VAGINA	POSTERIOR EPISIOTOMY NEC	1			category key: 1=delivery, 2=post-delivery, 3=pregnancy loss
P143	INCISION OF INTROITUS OF VAGINA	ANTERIOR EPISIOTOMY	1
Q101	CURETTAGE OF UTERUS	DILATION OF CERVIX UTERI AND CURETTAGE OF PRODUCTS OF CONCEP	3
Q102	CURETTAGE OF UTERUS	CURETTAGE OF PRODUCTS OF CONCEPTION FROM UTERUS NEC	3
Q111	OTHER EVACUATION OF CONTENTS OF UTERUS	VACUUM ASPIRATION OF PRODUCTS OF CONCEPTION FROM UTERUS NEC	3
Q112	OTHER EVACUATION OF CONTENTS OF UTERUS	DILATION OF CERVIX UTERI AND EVACUATION OF PRODUCTS OF CONCE	3
Q113	OTHER EVACUATION OF CONTENTS OF UTERUS	EVACUATION OF PRODUCTS OF CONCEPTION FROM UTERUS NEC	3
Q115	OTHER EVACUATION OF CONTENTS OF UTERUS	VACUUM ASPIRATION/PRODUCTS OF CONCEPTION/UTERUS USING RIGID	3
Q116	OTHER EVACUATION OF CONTENTS OF UTERUS	VACUUM ASPIRATION/PRODUCTS OF CONCEPTION/UTERUS USING FLEXI	3
Q141	INTRODUCTION OF ABORTIFACIENT INTO UTERINE CAVITY	INTRA-AMNIOTIC INJECTION OF PROSTAGLANDIN	3
Q142	INTRODUCTION OF ABORTIFACIENT INTO UTERINE CAVITY	INTRA-AMNIOTIC INJECTION OF ABORTIFACIENT NEC	3
Q143	INTRODUCTION OF ABORTIFACIENT INTO UTERINE CAVITY	EXTRA-AMNIOTIC INJECTION OF PROSTAGLANDIN	3
Q144	INTRODUCTION OF ABORTIFACIENT INTO UTERINE CAVITY	EXTRA-AMNIOTIC INJECTION OF ABORTIFACIENT NEC	3
Q145	INTRODUCTION OF ABORTIFACIENT INTO UTERINE CAVITY	INSERTION OF PROSTAGLANDIN PESSARY	3
Q146	INTRODUCTION OF ABORTIFACIENT INTO UTERINE CAVITY	INSERTION OF ABORTIFACIENT PESSARY NEC	3
Q148	INTRODUCTION OF ABORTIFACIENT INTO UTERINE CAVITY	OTHER SPECIFIED	3
Q149	INTRODUCTION OF ABORTIFACIENT INTO UTERINE CAVITY	UNSPECIFIED	3
R031	SELECTIVE DESTRUCTION OF FETUS	EARLY SELECTIVE FETICIDE	3
R032	SELECTIVE DESTRUCTION OF FETUS	LATE SELECTIVE FETICIDE	3
R038	SELECTIVE DESTRUCTION OF FETUS	OTHER SPECIFIED	3
R039	SELECTIVE DESTRUCTION OF FETUS	UNSPECIFIED	3
R141	SURGICAL INDUCTION OF LABOUR	FOREWATER RUPTURE OF AMNIOTIC MEMBRANE	1
R142	SURGICAL INDUCTION OF LABOUR	HINDWATER RUPTURE OF AMNIOTIC MEMBRANE	1
R148	SURGICAL INDUCTION OF LABOUR	OTHER SPECIFIED	1
R149	SURGICAL INDUCTION OF LABOUR	UNSPECIFIED	1
R151	OTHER INDUCTION OF LABOUR	MEDICAL INDUCTION OF LABOUR	1
R158	OTHER INDUCTION OF LABOUR	OTHER SPECIFIED	1
R159	OTHER INDUCTION OF LABOUR	UNSPECIFIED	1
R171	ELECTIVE CAESAREAN DELIVERY	ELECTIVE UPPER UTERINE SEGMENT CAESAREAN DELIVERY	1
R172	ELECTIVE CAESAREAN DELIVERY	ELECTIVE LOWER UTERINE SEGMENT CAESAREAN DELIVERY	1
R178	ELECTIVE CAESAREAN DELIVERY	OTHER SPECIFIED	1
R179	ELECTIVE CAESAREAN DELIVERY	UNSPECIFIED	1
R181	OTHER CAESAREAN DELIVERY	UPPER UTERINE SEGMENT CAESAREAN DELIVERY NEC	1
R182	OTHER CAESAREAN DELIVERY	LOWER UTERINE SEGMENT CAESAREAN DELIVERY NEC	1
R188	OTHER CAESAREAN DELIVERY	OTHER SPECIFIED	1
R189	OTHER CAESAREAN DELIVERY	UNSPECIFIED	1
R191	BREECH EXTRACTION DELIVERY	BREECH EXTRACTION DELIVERY WITH VERSION	1
R198	BREECH EXTRACTION DELIVERY	OTHER SPECIFIED	1
R199	BREECH EXTRACTION DELIVERY	UNSPECIFIED	1
R201	OTHER BREECH DELIVERY	SPONTANEOUS BREECH DELIVERY	1
R202	OTHER BREECH DELIVERY	ASSISTED BREECH DELIVERY	1
R208	OTHER BREECH DELIVERY	OTHER SPECIFIED	1
R209	OTHER BREECH DELIVERY	UNSPECIFIED	1
R211	FORCEPS CEPHALIC DELIVERY	HIGH FORCEPS CEPHALIC DELIVERY WITH ROTATION	1
R212	FORCEPS CEPHALIC DELIVERY	HIGH FORCEPS CEPHALIC DELIVERY NEC	1
R213	FORCEPS CEPHALIC DELIVERY	MID FORCEPS CEPHALIC DELIVERY WITH ROTATION	1
R214	FORCEPS CEPHALIC DELIVERY	MID FORCEPS CEPHALIC DELIVERY NEC	1
R215	FORCEPS CEPHALIC DELIVERY	LOW FORCEPS CEPHALIC DELIVERY	1
R218	FORCEPS CEPHALIC DELIVERY	OTHER SPECIFIED	1
R219	FORCEPS CEPHALIC DELIVERY	UNSPECIFIED	1
R221	VACUUM DELIVERY	HIGH VACUUM DELIVERY	1
R222	VACUUM DELIVERY	LOW VACUUM DELIVERY	1
R223	VACUUM DELIVERY	VACUUM DELIVERY BEFORE FULL DILATION OF CERVIX	1
R228	VACUUM DELIVERY	OTHER SPECIFIED	1
R229	VACUUM DELIVERY	UNSPECIFIED	1
R231	CEPHALIC VAGINAL DELIVERY WITH ABNORMAL PRESENTATION OF	MANIPULATIVE CEPHALIC VAGINAL DELIVERY WITH ABNORMAL PRESENT	1
R232	CEPHALIC VAGINAL DELIVERY WITH ABNORMAL PRESENTATION OF	NON-MANIPULATIVE CEPHALIC VAGINAL DELIVERY WITH ABNORMAL PRE	1
R238	CEPHALIC VAGINAL DELIVERY WITH ABNORMAL PRESENTATION OF	OTHER SPECIFIED	1
R239	CEPHALIC VAGINAL DELIVERY WITH ABNORMAL PRESENTATION OF	UNSPECIFIED	1
R249	NORMAL DELIVERY	ALL	1
R251	OTHER METHODS OF DELIVERY	CAESAREAN HYSTERECTOMY	1
R252	OTHER METHODS OF DELIVERY	DESTRUCTIVE OPERATION TO FACILITATE DELIVERY	1
R258	OTHER METHODS OF DELIVERY	OTHER SPECIFIED	1
R259	OTHER METHODS OF DELIVERY	UNSPECIFIED	1
R271	OTHER OPERATIONS TO FACILITATE DELIVERY	EPISIOTOMY TO FACILITATE DELIVERY	1
R278	OTHER OPERATIONS TO FACILITATE DELIVERY	OTHER SPECIFIED	1
R279	OTHER OPERATIONS TO FACILITATE DELIVERY	UNSPECIFIED	1
R281	INSTRUMENTAL REMOVAL/PRODUCTS/CONCEPTION FROM DEL.UTERU	CURETTAGE OF DELIVERED UTERUS	1
R288	INSTRUMENTAL REMOVAL/PRODUCTS/CONCEPTION FROM DEL.UTERU	OTHER SPECIFIED	1
R289	INSTRUMENTAL REMOVAL/PRODUCTS/CONCEPTION FROM DEL.UTERU	UNSPECIFIED	1
R291	MANUAL REMOVAL/PRODUCTS/CONCEPTION FROM DELIVERED UTERU	MANUAL REMOVAL OF PLACENTA FROM DELIVERED UTERUS	1
R298	MANUAL REMOVAL/PRODUCTS/CONCEPTION FROM DELIVERED UTERU	OTHER SPECIFIED	1
R299	MANUAL REMOVAL/PRODUCTS/CONCEPTION FROM DELIVERED UTERU	UNSPECIFIED	1
R301	OTHER OPERATIONS ON DELIVERED UTERUS	REPOSITIONING OF INVERTED DELIVERED UTERUS	1
R302	OTHER OPERATIONS ON DELIVERED UTERUS	EXPRESSION OF PLACENTA	1
R303	OTHER OPERATIONS ON DELIVERED UTERUS	INSTRUMENTAL EXPLORATION OF DELIVERED UTERUS NEC	1
R304	OTHER OPERATIONS ON DELIVERED UTERUS	MANUAL EXPLORATION OF DELIVERED UTERUS NEC	1
R308	OTHER OPERATIONS ON DELIVERED UTERUS	OTHER SPECIFIED	1
R309	OTHER OPERATIONS ON DELIVERED UTERUS	UNSPECIFIED	1
R321	REPAIR OF OBSTETRIC LACERATION	REPAIR OF OBSTETRIC LACERATION OF UTERUS OR CERVIX UTERI	2
R322	REPAIR OF OBSTETRIC LACERATION	REPAIR OF OBSTETRIC LACERATION OF PERINEUM AND SPHINCTER	2
R323	REPAIR OF OBSTETRIC LACERATION	REPAIR OF OBSTETRIC LACERATION OF VAGINA AND FLOOR OF PELVIS	2
R324	REPAIR OF OBSTETRIC LACERATION	REPAIR OF MINOR OBSTETRIC LACERATION	2
R325	REPAIR OF OBSTETRIC LACERATION	REPAIR OBSTETRIC LACERATION PERINEUM SPHINCTER MUCOSA ANUS	2
R328	REPAIR OF OBSTETRIC LACERATION	OTHER SPECIFIED	2
R329	REPAIR OF OBSTETRIC LACERATION	UNSPECIFIED	2

## Sheet: ICD-10 early pregnancy loss
ICD-10 code	description	modifier_4
O00	Ectopic pregnancy
O00.0	Abdominal pregnancy
O00.1	Tubal pregnancy
O00.2	Ovarian pregnancy
O00.8	Other ectopic pregnancy
O00.9	Ectopic pregnancy, unspecified
O01	Hydatidiform mole
O01.0	Classical hydatidiform mole
O01.1	Incomplete and partial hydatidiform mole
O01.9	Hydatidiform mole, unspecified
O02	Other abnormal products of conception
O02.0	Blighted ovum and nonhydatidiform mole
O02.1	Missed abortion
O02.8	Other specified abnormal products of conception
O02.9	Abnormal product of conception, unspecified
O03	Spontaneous abortion
O03.0	Spontaneous abortion	Incomplete, complicated by genital tract and pelvic infection
O03.1	Spontaneous abortion	Incomplete, complicated by delayed or excessive haemorrhage
O03.2	Spontaneous abortion	Incomplete, complicated by embolism
O03.3	Spontaneous abortion	Incomplete, with other and unspecified complications
O03.4	Spontaneous abortion	Incomplete, without complication
O03.5	Spontaneous abortion	Complete or unspecified, complicated by genital tract and pelvic infection
O03.6	Spontaneous abortion	Complete or unspecified, complicated by delayed or excessive haemorrhage
O03.7	Spontaneous abortion	Complete or unspecified, complicated by embolism
O03.8	Spontaneous abortion	Complete or unspecified, with other and unspecified complications
O03.9	Spontaneous abortion	Complete or unspecified, without complication
O04	Medical abortion
O04.0	Medical abortion	Incomplete, complicated by genital tract and pelvic infection
O04.1	Medical abortion	Incomplete, complicated by delayed or excessive haemorrhage
O04.2	Medical abortion	Incomplete, complicated by embolism
O04.3	Medical abortion	Incomplete, with other and unspecified complications
O04.4	Medical abortion	Incomplete, without complication
O04.5	Medical abortion	Complete or unspecified, complicated by genital tract and pelvic infection
O04.6	Medical abortion	Complete or unspecified, complicated by delayed or excessive haemorrhage
O04.7	Medical abortion	Complete or unspecified, complicated by embolism
O04.8	Medical abortion	Complete or unspecified, with other and unspecified complications
O04.9	Medical abortion	Complete or unspecified, without complication
O05	Other abortion
O05.0	Other abortion	Incomplete, complicated by genital tract and pelvic infection
O05.1	Other abortion	Incomplete, complicated by delayed or excessive haemorrhage
O05.2	Other abortion	Incomplete, complicated by embolism
O05.3	Other abortion	Incomplete, with other and unspecified complications
O05.4	Other abortion	Incomplete, without complication
O05.5	Other abortion	Complete or unspecified, complicated by genital tract and pelvic infection
O05.6	Other abortion	Complete or unspecified, complicated by delayed or excessive haemorrhage
O05.7	Other abortion	Complete or unspecified, complicated by embolism
O05.8	Other abortion	Complete or unspecified, with other and unspecified complications
O05.9	Other abortion	Complete or unspecified, without complication
O06	Unspecified abortion
O06.0	Unspecified abortion	Incomplete, complicated by genital tract and pelvic infection
O06.1	Unspecified abortion	Incomplete, complicated by delayed or excessive haemorrhage
O06.2	Unspecified abortion	Incomplete, complicated by embolism
O06.3	Unspecified abortion	Incomplete, with other and unspecified complications
O06.4	Unspecified abortion	Incomplete, without complication
O06.5	Unspecified abortion	Complete or unspecified, complicated by genital tract and pelvic infection
O06.6	Unspecified abortion	Complete or unspecified, complicated by delayed or excessive haemorrhage
O06.7	Unspecified abortion	Complete or unspecified, complicated by embolism
O06.8	Unspecified abortion	Complete or unspecified, with other and unspecified complications
O06.9	Unspecified abortion	Complete or unspecified, without complication
O07	Failed attempted abortion
O07.0	Failed medical abortion, complicated by genital tract and pelvic infection
O07.1	Failed medical abortion, complicated by delayed or excessive haemorrhage
O07.2	Failed medical abortion, complicated by embolism
O07.3	Failed medical abortion, with other and unspecified complications
O07.4	Failed medical abortion, without complication
O07.5	Other and unspecified failed attempted abortion, complicated by genital tract and pelvic infection
O07.6	Other and unspecified failed attempted abortion, complicated by delayed or excessive haemorrhage
O07.7	Other and unspecified failed attempted abortion, complicated by embolism
O07.8	Other and unspecified failed attempted abortion, with other and unspecified complications
O07.9	Other and unspecified failed attempted abortion, without complication
O08	Complications following abortion and ectopic and molar pregnancy
O08.0	Genital tract and pelvic infection following abortion and ectopic and molar pregnancy
O08.1	Delayed or excessive haemorrhage following abortion and ectopic and molar pregnancy
O08.2	Embolism following abortion and ectopic and molar pregnancy
O08.3	Shock following abortion and ectopic and molar pregnancy
O08.4	Renal failure following abortion and ectopic and molar pregnancy
O08.5	Metabolic disorders following abortion and ectopic and molar pregnancy
O08.6	Damage to pelvic organs and tissues following abortion and ectopic and molar pregnancy
O08.7	Other venous complications following abortion and ectopic and molar pregnancy
O08.8	Other complications following abortion and ectopic and molar pregnancy
O08.9	Complication following abortion and ectopic and molar pregnancy, unspecified
